# Supplementary material for: Synthesis and single-molecule magnet properties of a trimetallic dysprosium metallocene cation
Source: Chem Commun (Camb). 2021 May 28;57(52):6396–9. doi: 10.1039/d1cc02139g (PMC8240697; doi:10.1039/d1cc02139g)
Supplement: CC-057-D1CC02139G-s002 [file CC-057-D1CC02139G-s002.cif]

# Electronic Supplementary Material (ESI) for ChemComm.
# This journal is © The Royal Society of Chemistry 2021

####################################################################### 
# 
# This file contains crystal structure data downloaded from the 
# Cambridge Structural Database (CSD) hosted by the Cambridge 
# Crystallographic Data Centre (CCDC).
# 
# Full information about CCDC data access policies and citation 
# guidelines are available at http://www.ccdc.cam.ac.uk/access/V1 
# 
# Audit and citation data items may have been added by the CCDC. 
# Please retain this information to preserve the provenance of 
# this file and to allow appropriate attribution of the data. 
# 
#######################################################################

data_exp_1947_sq
_database_code_depnum_ccdc_archive 'CCDC 2077342'
loop_
_audit_author_name
_audit_author_address
'Mian HE'
;University of Sussex
United Kingdom
;
_audit_update_record             
;
2021-04-13 deposited with the CCDC.	2021-05-28 downloaded from the CCDC.
;
_audit_creation_date             2020-02-05
_audit_creation_method           
;
Olex2 1.2
(compiled 2018.05.29 svn.r3508 for OlexSys, GUI svn.r5506)
;
_shelx_SHELXL_version_number     2018/3
_chemical_name_common            ?
_chemical_name_systematic        ?
_chemical_formula_moiety         'C72 H122 B3 Dy3, 2(C3 H7)'
_chemical_formula_sum            'C78 H136 B3 Dy3'
_chemical_formula_weight         1593.79
_chemical_melting_point          ?
loop_
_atom_type_symbol
_atom_type_description
_atom_type_scat_dispersion_real
_atom_type_scat_dispersion_imag
_atom_type_scat_source
C C 0.0181 0.0091 'International Tables Vol C Tables 4.2.6.8 and 6.1.1.4'
H H 0.0000 0.0000 'International Tables Vol C Tables 4.2.6.8 and 6.1.1.4'
B B 0.0090 0.0039 'International Tables Vol C Tables 4.2.6.8 and 6.1.1.4'
Dy Dy -9.8046 9.8477 'International Tables Vol C Tables 4.2.6.8 and 6.1.1.4'

_shelx_space_group_comment       
;
The symmetry employed for this shelxl refinement is uniquely defined
by the following loop, which should always be used as a source of
symmetry information in preference to the above space-group names.
They are only intended as comments.
;
_space_group_crystal_system      monoclinic
_space_group_IT_number           14
_space_group_name_H-M_alt        'P 1 21/n 1'
_space_group_name_Hall           '-P 2yn'
loop_
_space_group_symop_operation_xyz
'x, y, z'
'-x+1/2, y+1/2, -z+1/2'
'-x, -y, -z'
'x-1/2, -y-1/2, z-1/2'

_cell_length_a                   14.14480(10)
_cell_length_b                   21.92880(10)
_cell_length_c                   26.0721(2)
_cell_angle_alpha                90
_cell_angle_beta                 98.3090(10)
_cell_angle_gamma                90
_cell_volume                     8002.11(9)
_cell_formula_units_Z            4
_cell_measurement_reflns_used    22591
_cell_measurement_temperature    100.00(10)
_cell_measurement_theta_max      71.0270
_cell_measurement_theta_min      3.7940
_shelx_estimated_absorpt_T_max   0.315
_shelx_estimated_absorpt_T_min   0.315
_exptl_absorpt_coefficient_mu    15.012
_exptl_absorpt_correction_T_max  ?
_exptl_absorpt_correction_T_min  ?
_exptl_absorpt_correction_type   none
_exptl_absorpt_process_details   ?
_exptl_absorpt_special_details   ?
_exptl_crystal_colour            'clear light yellow'
_exptl_crystal_colour_lustre     clear
_exptl_crystal_colour_modifier   light
_exptl_crystal_colour_primary    yellow
_exptl_crystal_density_diffrn    1.323
_exptl_crystal_density_meas      ?
_exptl_crystal_density_method    ?
_exptl_crystal_description       block
_exptl_crystal_F_000             3268
_exptl_crystal_size_max          0.1
_exptl_crystal_size_mid          0.1
_exptl_crystal_size_min          0.1
_exptl_transmission_factor_max   ?
_exptl_transmission_factor_min   ?
_diffrn_reflns_av_R_equivalents  0.0814
_diffrn_reflns_av_unetI/netI     0.0644
_diffrn_reflns_Laue_measured_fraction_full 0.999
_diffrn_reflns_Laue_measured_fraction_max 0.990
_diffrn_reflns_limit_h_max       17
_diffrn_reflns_limit_h_min       -17
_diffrn_reflns_limit_k_max       17
_diffrn_reflns_limit_k_min       -26
_diffrn_reflns_limit_l_max       29
_diffrn_reflns_limit_l_min       -31
_diffrn_reflns_number            55554
_diffrn_reflns_point_group_measured_fraction_full 0.999
_diffrn_reflns_point_group_measured_fraction_max 0.990
_diffrn_reflns_theta_full        67.684
_diffrn_reflns_theta_max         71.257
_diffrn_reflns_theta_min         3.426
_diffrn_ambient_environment      N~2~
_diffrn_ambient_temperature      100.00(10)
_diffrn_detector                 'CCD plate'
_diffrn_detector_area_resol_mean 16.1033
_diffrn_detector_type            Eos
_diffrn_measured_fraction_theta_full 0.999
_diffrn_measured_fraction_theta_max 0.990
_diffrn_measurement_details      
;
List of Runs (angles in degrees, time in seconds):

  # Type    Start    End  Width  t~exp~   \w     \q     \k     \f   Frames
#--------------------------------------------------------------------------
  1  \w    -98.00 -59.00   1.00   12.00    --  -36.63-178.00 -60.00   39
  2  \w    -85.00 -38.00   1.00   12.00    --  -36.63 126.00  77.00   47
  3  \w   -101.00 -53.00   1.00   12.00    --  -36.63 145.00-114.00   48
  4  \w     78.00 106.00   1.00   12.00    --   36.63  38.00  30.00   28
  5  \w    -33.00  56.00   1.00   12.00    --   36.63 -38.00-150.00   89
  6  \w     11.00  66.00   1.00   12.00    --   36.63  19.00-150.00   55
  7  \w     81.00 108.00   1.00   12.00    --   36.63-178.00 -30.00   27
  8  \w     17.00  46.00   1.00   12.00    --   36.63 -38.00 120.00   29
  9  \w     20.00  95.00   1.00   12.00    --   36.63  57.00   0.00   75
 10  \w     33.00  75.00   1.00   12.00    --   36.63-178.00-180.00   42
 11  \w     40.00 121.00   1.00   50.00    --  107.00 -45.00 -90.00   81
 12  \w     91.00 122.00   1.00   50.00    --  107.00  45.00   0.00   31
 13  \w    147.00 173.00   1.00   50.00    --  107.00  45.00   0.00   26
 14  \w     41.00 123.00   1.00   50.00    --  107.00 -45.00  30.00   82
 15  \w     41.00 108.00   1.00   50.00    --  107.00 -45.00 120.00   67
 16  \w     90.00 147.00   1.00   50.00    --  107.00  45.00  60.00   57
 17  \w     38.00 142.00   1.00   50.00    --  107.00 -91.00 -61.44  104
 18  \w     43.00 112.00   1.00   50.00    --  107.00 -91.00-119.98   69
 19  \w     38.00 138.00   1.00   50.00    --  107.00 -91.00  73.92  100
 20  \w     38.00 117.00   1.00   50.00    --  107.00 -30.00-180.00   79
 21  \w    122.00 148.00   1.00   50.00    --  107.00  61.00 -60.00   26
 22  \w     83.00 109.00   1.00   50.00    --  107.00 -91.00 -11.91   26
 23  \w    113.00 138.00   1.00   50.00    --  107.00  45.00  90.00   25
 24  \w     70.00 171.00   1.00   50.00    --  107.00  15.00-180.00  101
 25  \w     73.00 101.00   1.00   50.00    --  107.00 -90.00 124.89   28
 26  \w     81.00 106.00   1.00   50.00    --  107.00 -91.00-149.79   25
 27  \w     82.00 107.00   1.00   50.00    --  107.00 -91.00 176.27   25
;
_diffrn_measurement_device       'four-circle diffractometer'
_diffrn_measurement_device_type  'Xcalibur, Eos, Gemini ultra'
_diffrn_measurement_method       '\w scans'
_diffrn_orient_matrix_type       
'CrysAlisPro convention (1999,Acta A55,543-557)'
_diffrn_orient_matrix_UB_11      0.0804535000
_diffrn_orient_matrix_UB_12      0.0059818000
_diffrn_orient_matrix_UB_13      0.0463281000
_diffrn_orient_matrix_UB_21      -0.0717174000
_diffrn_orient_matrix_UB_22      -0.0146885000
_diffrn_orient_matrix_UB_23      0.0374804000
_diffrn_orient_matrix_UB_31      0.0224259000
_diffrn_orient_matrix_UB_32      -0.0684197000
_diffrn_orient_matrix_UB_33      -0.0039620000
_diffrn_radiation_monochromator  mirror
_diffrn_radiation_probe          x-ray
_diffrn_radiation_type           CuK\a
_diffrn_radiation_wavelength     1.54184
_diffrn_source                   'fine-focus sealed X-ray tube'
_diffrn_source_type              'Enhance Ultra (Cu) X-ray Source'
_reflns_Friedel_coverage         0.000
_reflns_Friedel_fraction_full    .
_reflns_Friedel_fraction_max     .
_reflns_number_gt                13632
_reflns_number_total             15365
_reflns_odcompleteness_completeness 99.97
_reflns_odcompleteness_iscentric 1
_reflns_odcompleteness_theta     66.97
_reflns_special_details          
;
 Reflections were merged by SHELXL according to the crystal
 class for the calculation of statistics and refinement.
 
 Structure factors included contributions from the .fab file.
 
 _reflns_Friedel_fraction is defined as the number of unique
 Friedel pairs measured divided by the number that would be
 possible theoretically, ignoring centric projections and
 systematic absences.
;
_reflns_threshold_expression     'I > 2\s(I)'
_computing_cell_refinement       'CrysAlisPro 1.171.39.46 (Rigaku OD, 2018)'
_computing_data_collection       'CrysAlisPro 1.171.39.46 (Rigaku OD, 2018)'
_computing_data_reduction        'CrysAlisPro 1.171.39.46 (Rigaku OD, 2018)'
_computing_molecular_graphics    'Olex2 (Dolomanov et al., 2009)'
_computing_publication_material  'Olex2 (Dolomanov et al., 2009)'
_computing_structure_refinement  'ShelXL (Sheldrick, 2015)'
_computing_structure_solution    'SHELXT 2018/2 (Sheldrick, 2018)'
_refine_diff_density_max         1.758
_refine_diff_density_min         -0.878
_refine_diff_density_rms         0.114
_refine_ls_extinction_coef       .
_refine_ls_extinction_method     none
_refine_ls_goodness_of_fit_ref   1.021
_refine_ls_hydrogen_treatment    mixed
_refine_ls_matrix_type           full
_refine_ls_number_parameters     856
_refine_ls_number_reflns         15365
_refine_ls_number_restraints     2213
_refine_ls_R_factor_all          0.0458
_refine_ls_R_factor_gt           0.0402
_refine_ls_restrained_S_all      1.015
_refine_ls_shift/su_max          0.004
_refine_ls_shift/su_mean         0.000
_refine_ls_structure_factor_coef Fsqd
_refine_ls_weighting_details     
'w=1/[\s^2^(Fo^2^)+(0.0499P)^2^+4.3708P] where P=(Fo^2^+2Fc^2^)/3'
_refine_ls_weighting_scheme      calc
_refine_ls_wR_factor_gt          0.0999
_refine_ls_wR_factor_ref         0.1040
_refine_special_details          SQUEEZE
_olex2_refinement_description    
;
1. Fixed Uiso
 At 1.2 times of:
  All C(H) groups, All C(H,H) groups
 At 1.5 times of:
  All B(H,H,H,H) groups, All C(H,H,H) groups
2. Restrained distances
 C75-C74 = C74-C73
 1.55 with sigma of 0.01
3. Uiso/Uaniso restraints and constraints
C41 \\sim C8 \\sim C37 \\sim C1 \\sim C42 \\sim C5 \\sim C9 \\sim C43 \\sim C40
\\sim C38 \\sim C44 \\sim C39 \\sim C7 \\sim C45 \\sim C4 \\sim C2 \\sim C55
\\sim C10 \\sim C70 \\sim C47 \\sim C6 \\sim C63 \\sim C11 \\sim C65 \\sim C59
\\sim C67 \\sim C3 \\sim C19 \\sim C46 \\sim C62 \\sim C66 \\sim C23 \\sim C64
\\sim C15 \\sim C14 \\sim C20 \\sim C22 \\sim C49 \\sim C28 \\sim C60 \\sim C71
\\sim C69 \\sim C61 \\sim C13 \\sim C72 \\sim C21 \\sim C12 \\sim C27 \\sim C78
\\sim C48 \\sim C50 \\sim C51 \\sim C57 \\sim C29 \\sim C68 \\sim C31 \\sim C58
\\sim C18 \\sim C30 \\sim C77 \\sim C56 \\sim C16 \\sim C33 \\sim C17 \\sim C32
\\sim C34 \\sim C36 \\sim C35 \\sim C76 \\sim C25 \\sim C24 \\sim C26 \\sim
C24A \\sim C26A \\sim C25A \\sim C54 \\sim C53 \\sim C52 \\sim C74 \\sim C73
\\sim C75: within 3.8A with sigma of 0.01 and sigma for terminal atoms of 0.02
Uanis(C52) \\sim Ueq: with sigma of 0.005 and sigma for terminal atoms of 0.01
Uanis(C53) \\sim Ueq: with sigma of 0.005 and sigma for terminal atoms of 0.01
Uanis(C75) \\sim Ueq: with sigma of 0.01 and sigma for terminal atoms of 0.02
Uanis(C74) \\sim Ueq: with sigma of 0.01 and sigma for terminal atoms of 0.02
Uanis(C73) \\sim Ueq: with sigma of 0.01 and sigma for terminal atoms of 0.02
4. Rigid body (RIGU) restrains
 C73, C74, C75
 with sigma for 1-2 distances of 0.01 and sigma for 1-3 distances of 0.01
5. Others
 Sof(C24A)=Sof(H24D)=Sof(H24E)=Sof(H24F)=Sof(C26A)=Sof(H26D)=Sof(H26E)=
 Sof(H26F)=Sof(C25A)=Sof(H25D)=Sof(H25E)=Sof(H25F)=1-FVAR(1)
 Sof(C25)=Sof(H25A)=Sof(H25B)=Sof(H25C)=Sof(C24)=Sof(H24A)=Sof(H24B)=Sof(H24C)=
 Sof(C26)=Sof(H26A)=Sof(H26B)=Sof(H26C)=FVAR(1)
6.a Riding coordinates:
 B3(H3A,H3B,H3C,H3D)
6.b Secondary CH2 refined with riding coordinates:
 C78(H78A,H78B), C77(H77A,H77B), C74(H74A,H74B), C73(H73A,H73B)
6.c Aromatic/amide H refined with riding coordinates:
 C41(H41), C5(H5), C9(H9), C43(H43), C39(H39), C7(H7), C45(H45), C3(H3)
6.d Idealised Me refined as rotating group:
 C70(H70A,H70B,H70C), C62(H62A,H62B,H62C), C14(H14A,H14B,H14C), C20(H20A,H20B,
 H20C), C22(H22A,H22B,H22C), C49(H49A,H49B,H49C), C60(H60A,H60B,H60C), C71(H71A,
 H71B,H71C), C69(H69A,H69B,H69C), C61(H61A,H61B,H61C), C13(H13A,H13B,H13C),
 C72(H72A,H72B,H72C), C21(H21A,H21B,H21C), C12(H12A,H12B,H12C), C48(H48A,H48B,
 H48C), C50(H50A,H50B,H50C), C57(H57A,H57B,H57C), C68(H68A,H68B,H68C), C58(H58A,
 H58B,H58C), C18(H18A,H18B,H18C), C56(H56A,H56B,H56C), C16(H16A,H16B,H16C),
 C33(H33A,H33B,H33C), C17(H17A,H17B,H17C), C32(H32A,H32B,H32C), C34(H34A,H34B,
 H34C), C36(H36A,H36B,H36C), C35(H35A,H35B,H35C), C76(H76A,H76B,H76C), C25(H25A,
 H25B,H25C), C24(H24A,H24B,H24C), C26(H26A,H26B,H26C), C24A(H24D,H24E,H24F),
 C26A(H26D,H26E,H26F), C25A(H25D,H25E,H25F), C54(H54A,H54B,H54C), C53(H53A,H53B,
 H53C), C52(H52A,H52B,H52C), C75(H75A,H75B,H75C)
;
_atom_sites_solution_hydrogens   mixed
_atom_sites_solution_primary     ?
_atom_sites_solution_secondary   ?
loop_
_atom_site_label
_atom_site_type_symbol
_atom_site_fract_x
_atom_site_fract_y
_atom_site_fract_z
_atom_site_U_iso_or_equiv
_atom_site_adp_type
_atom_site_occupancy
_atom_site_site_symmetry_order
_atom_site_calc_flag
_atom_site_refinement_flags_posn
_atom_site_refinement_flags_adp
_atom_site_refinement_flags_occupancy
_atom_site_disorder_assembly
_atom_site_disorder_group
Dy2 Dy 0.49734(2) 0.68225(2) 0.63611(2) 0.01536(6) Uani 1 1 d . . . . .
Dy3 Dy 0.68577(2) 0.80033(2) 0.76323(2) 0.01876(6) Uani 1 1 d . . . . .
Dy1 Dy 0.37061(2) 0.64990(2) 0.79261(2) 0.02133(7) Uani 1 1 d . . . . .
C41 C 0.6419(3) 0.74155(16) 0.60757(14) 0.0184(6) Uani 1 1 d . U . . .
H41 H 0.638832 0.783491 0.612363 0.022 Uiso 1 1 calc R . . . .
C8 C 0.3583(3) 0.61266(17) 0.58468(14) 0.0205(7) Uani 1 1 d . U . . .
C37 C 0.6854(3) 0.69948(16) 0.64536(14) 0.0167(6) Uani 1 1 d . U . . .
C1 C 0.2810(3) 0.68891(17) 0.69947(14) 0.0194(6) Uani 1 1 d . U . . .
C42 C 0.7401(3) 0.71651(16) 0.69604(14) 0.0178(6) Uani 1 1 d . U . . .
C5 C 0.3070(3) 0.74066(17) 0.73064(14) 0.0204(7) Uani 1 1 d . U . . .
H5 H 0.354237 0.768491 0.725282 0.025 Uiso 1 1 calc R . . . .
C9 C 0.3409(3) 0.67236(18) 0.56469(14) 0.0218(7) Uani 1 1 d . U . . .
H9 H 0.348782 0.684642 0.531436 0.026 Uiso 1 1 calc R . . . .
C43 C 0.7309(3) 0.68776(16) 0.74391(14) 0.0181(6) Uani 1 1 d . U . . .
H43 H 0.682860 0.660492 0.749141 0.022 Uiso 1 1 calc R . . . .
C40 C 0.6044(3) 0.71065(18) 0.56207(14) 0.0214(7) Uani 1 1 d . U . . .
C38 C 0.6737(3) 0.63973(16) 0.62255(14) 0.0176(6) Uani 1 1 d . U . . .
C44 C 0.8060(3) 0.70693(17) 0.78245(14) 0.0201(7) Uani 1 1 d . U . . .
C39 C 0.6206(3) 0.64801(17) 0.57244(14) 0.0188(7) Uani 1 1 d . U . . .
H39 H 0.599490 0.616584 0.549679 0.023 Uiso 1 1 calc R . . . .
C7 C 0.3441(2) 0.61554(17) 0.63691(14) 0.0192(6) Uani 1 1 d . U . . .
H7 H 0.353173 0.583113 0.660088 0.023 Uiso 1 1 calc R . . . .
C45 C 0.8580(3) 0.75078(17) 0.75821(15) 0.0204(7) Uani 1 1 d . U . . .
H45 H 0.909837 0.772711 0.774880 0.024 Uiso 1 1 calc R . . . .
C4 C 0.2509(3) 0.74389(17) 0.77101(15) 0.0223(7) Uani 1 1 d . U . . .
C2 C 0.2095(3) 0.65640(17) 0.72216(15) 0.0222(7) Uani 1 1 d . U . . .
C55 C 0.8358(3) 0.67767(18) 0.83572(15) 0.0242(8) Uani 1 1 d . U . . .
C10 C 0.3094(3) 0.71094(17) 0.60303(15) 0.0208(7) Uani 1 1 d . U . . .
C70 C 0.7117(3) 0.8629(2) 0.89742(16) 0.0312(9) Uani 1 1 d . U . . .
H70A H 0.659365 0.835925 0.900459 0.047 Uiso 1 1 calc GR . . . .
H70B H 0.705147 0.899304 0.917077 0.047 Uiso 1 1 calc GR . . . .
H70C H 0.770782 0.843081 0.910487 0.047 Uiso 1 1 calc GR . . . .
C47 C 0.7288(3) 0.58013(16) 0.63615(15) 0.0205(7) Uani 1 1 d . U . . .
C6 C 0.3142(3) 0.67463(17) 0.64930(14) 0.0195(7) Uani 1 1 d . U . . .
C63 C 0.7633(3) 0.91231(18) 0.76746(17) 0.0290(8) Uani 1 1 d . U . . .
C11 C 0.1459(3) 0.60313(19) 0.70027(16) 0.0263(8) Uani 1 1 d . U . . .
C65 C 0.7114(3) 0.87921(16) 0.84165(16) 0.0234(7) Uani 1 1 d . U . . .
C59 C 0.8734(3) 0.78744(19) 0.66440(16) 0.0245(7) Uani 1 1 d . U . . .
C67 C 0.6634(3) 0.92172(17) 0.76211(16) 0.0271(8) Uani 1 1 d . U . . .
C3 C 0.1935(3) 0.69080(18) 0.76666(15) 0.0231(7) Uani 1 1 d . U . . .
H3 H 0.151529 0.679869 0.789444 0.028 Uiso 1 1 calc R . . . .
C19 C 0.3586(3) 0.55351(19) 0.55373(15) 0.0258(8) Uani 1 1 d . U . . .
C46 C 0.8202(3) 0.75675(17) 0.70468(15) 0.0199(7) Uani 1 1 d . U . . .
C62 C 0.8928(3) 0.7398(2) 0.62398(17) 0.0321(9) Uani 1 1 d . U . . .
H62A H 0.925628 0.705543 0.641210 0.048 Uiso 1 1 calc GR . . . .
H62B H 0.931627 0.757638 0.600628 0.048 Uiso 1 1 calc GR . . . .
H62C H 0.833295 0.726483 0.604845 0.048 Uiso 1 1 calc GR . . . .
C66 C 0.6318(3) 0.90219(16) 0.80807(16) 0.0239(7) Uani 1 1 d . U . . .
C23 C 0.2574(3) 0.77156(19) 0.58816(16) 0.0263(8) Uani 1 1 d . U . . .
C64 C 0.7932(3) 0.88541(17) 0.81638(16) 0.0260(8) Uani 1 1 d . U . . .
C15 C 0.2401(3) 0.80006(18) 0.80537(16) 0.0249(8) Uani 1 1 d . U . . .
C14 C 0.1027(3) 0.6162(2) 0.64384(18) 0.0350(9) Uani 1 1 d . U . . .
H14A H 0.066931 0.653527 0.642311 0.052 Uiso 1 1 calc GR . . . .
H14B H 0.061125 0.583315 0.630973 0.052 Uiso 1 1 calc GR . . . .
H14C H 0.153053 0.619944 0.622984 0.052 Uiso 1 1 calc GR . . . .
C20 C 0.4080(3) 0.5604(2) 0.50575(16) 0.0308(9) Uani 1 1 d . U . . .
H20A H 0.379753 0.593643 0.485037 0.046 Uiso 1 1 calc GR . . . .
H20B H 0.400586 0.523408 0.485826 0.046 Uiso 1 1 calc GR . . . .
H20C H 0.474742 0.568335 0.516191 0.046 Uiso 1 1 calc GR . . . .
C22 C 0.4019(4) 0.5009(2) 0.58708(19) 0.0393(10) Uani 1 1 d . U . . .
H22A H 0.467769 0.509532 0.599473 0.059 Uiso 1 1 calc GR . . . .
H22B H 0.397546 0.464163 0.566798 0.059 Uiso 1 1 calc GR . . . .
H22C H 0.367732 0.495638 0.616021 0.059 Uiso 1 1 calc GR . . . .
C49 C 0.7830(3) 0.57412(19) 0.68997(17) 0.0315(9) Uani 1 1 d . U . . .
H49A H 0.825025 0.608389 0.697259 0.047 Uiso 1 1 calc GR . . . .
H49B H 0.819762 0.537175 0.692395 0.047 Uiso 1 1 calc GR . . . .
H49C H 0.738727 0.572972 0.714615 0.047 Uiso 1 1 calc GR . . . .
C28 C 0.3013(4) 0.6052(2) 0.87483(18) 0.0380(9) Uani 1 1 d . U . . .
C60 C 0.9722(3) 0.8102(2) 0.69076(19) 0.0328(9) Uani 1 1 d . U . . .
H60A H 0.963489 0.840687 0.716114 0.049 Uiso 1 1 calc GR . . . .
H60B H 1.006530 0.827518 0.665093 0.049 Uiso 1 1 calc GR . . . .
H60C H 1.007744 0.776629 0.707413 0.049 Uiso 1 1 calc GR . . . .
C71 C 0.5335(3) 0.9128(2) 0.82199(19) 0.0325(9) Uani 1 1 d . U . . .
H71A H 0.486827 0.907997 0.791645 0.049 Uiso 1 1 calc GR . . . .
H71B H 0.529674 0.953387 0.835364 0.049 Uiso 1 1 calc GR . . . .
H71C H 0.521245 0.883830 0.847831 0.049 Uiso 1 1 calc GR . . . .
C69 C 0.8956(3) 0.8770(2) 0.8411(2) 0.0356(10) Uani 1 1 d . U . . .
H69A H 0.902122 0.838710 0.859095 0.053 Uiso 1 1 calc GR . . . .
H69B H 0.913424 0.909564 0.865194 0.053 Uiso 1 1 calc GR . . . .
H69C H 0.936514 0.877434 0.814741 0.053 Uiso 1 1 calc GR . . . .
C61 C 0.8191(3) 0.84138(19) 0.63528(18) 0.0313(9) Uani 1 1 d . U . . .
H61A H 0.774794 0.826044 0.606838 0.047 Uiso 1 1 calc GR . . . .
H61B H 0.863903 0.868152 0.622355 0.047 Uiso 1 1 calc GR . . . .
H61C H 0.784921 0.863401 0.658609 0.047 Uiso 1 1 calc GR . . . .
C13 C 0.1971(3) 0.5409(2) 0.70219(19) 0.0338(9) Uani 1 1 d . U . . .
H13A H 0.226732 0.535864 0.671586 0.051 Uiso 1 1 calc GR . . . .
H13B H 0.151376 0.508832 0.703914 0.051 Uiso 1 1 calc GR . . . .
H13C H 0.244943 0.539149 0.732278 0.051 Uiso 1 1 calc GR . . . .
C72 C 0.6026(4) 0.95488(19) 0.71827(18) 0.0373(10) Uani 1 1 d . U . . .
H72A H 0.631063 0.951048 0.687165 0.056 Uiso 1 1 calc GR . . . .
H72B H 0.598332 0.997218 0.727010 0.056 Uiso 1 1 calc GR . . . .
H72C H 0.539696 0.937383 0.712828 0.056 Uiso 1 1 calc GR . . . .
C21 C 0.2527(3) 0.5378(2) 0.53553(19) 0.0391(11) Uani 1 1 d . U . . .
H21A H 0.221262 0.530062 0.565150 0.059 Uiso 1 1 calc GR . . . .
H21B H 0.248763 0.502090 0.513978 0.059 Uiso 1 1 calc GR . . . .
H21C H 0.222119 0.571344 0.516129 0.059 Uiso 1 1 calc GR . . . .
C12 C 0.0608(3) 0.5970(2) 0.73090(19) 0.0347(10) Uani 1 1 d . U . . .
H12A H 0.084181 0.588534 0.766607 0.052 Uiso 1 1 calc GR . . . .
H12B H 0.020190 0.564237 0.716671 0.052 Uiso 1 1 calc GR . . . .
H12C H 0.025096 0.634361 0.728453 0.052 Uiso 1 1 calc GR . . . .
B1 B 0.5027(3) 0.61144(19) 0.73235(16) 0.0208(8) Uani 1 1 d . . . . .
C27 C 0.3195(4) 0.5537(2) 0.84638(19) 0.0410(10) Uani 1 1 d . U . . .
C78 C 0.4885(3) 0.9686(2) 1.00940(18) 0.0404(11) Uani 1 1 d . U . . .
H78A H 0.428596 0.970639 1.023310 0.048 Uiso 1 1 calc R . . . .
H78B H 0.537884 0.956928 1.037452 0.048 Uiso 1 1 calc R . . . .
C48 C 0.6611(3) 0.52519(19) 0.62659(17) 0.0303(9) Uani 1 1 d . U . . .
H48A H 0.618444 0.524839 0.652089 0.046 Uiso 1 1 calc GR . . . .
H48B H 0.697728 0.488193 0.629085 0.046 Uiso 1 1 calc GR . . . .
H48C H 0.624726 0.528235 0.592616 0.046 Uiso 1 1 calc GR . . . .
C50 C 0.8016(3) 0.5743(2) 0.59748(19) 0.0351(9) Uani 1 1 d . U . . .
H50A H 0.768432 0.576029 0.562676 0.053 Uiso 1 1 calc GR . . . .
H50B H 0.834714 0.536156 0.602867 0.053 Uiso 1 1 calc GR . . . .
H50C H 0.846694 0.607227 0.602896 0.053 Uiso 1 1 calc GR . . . .
C51 C 0.5823(3) 0.7401(2) 0.50898(16) 0.0334(9) Uani 1 1 d . U . . .
B2 B 0.5251(3) 0.79919(19) 0.68758(18) 0.0230(9) Uani 1 1 d . . . . .
C57 C 0.8104(4) 0.7161(2) 0.88072(16) 0.0339(9) Uani 1 1 d . U . . .
H57A H 0.841180 0.755146 0.880625 0.051 Uiso 1 1 calc GR . . . .
H57B H 0.831779 0.695670 0.912866 0.051 Uiso 1 1 calc GR . . . .
H57C H 0.742475 0.721698 0.876919 0.051 Uiso 1 1 calc GR . . . .
C29 C 0.3871(4) 0.6325(2) 0.89414(19) 0.0446(11) Uani 1 1 d . U . . .
C68 C 0.8289(4) 0.9432(2) 0.7352(2) 0.0421(11) Uani 1 1 d . U . . .
H68A H 0.885996 0.919470 0.735738 0.063 Uiso 1 1 calc GR . . . .
H68B H 0.845050 0.983058 0.749015 0.063 Uiso 1 1 calc GR . . . .
H68C H 0.797434 0.946930 0.700130 0.063 Uiso 1 1 calc GR . . . .
C31 C 0.4195(5) 0.5492(2) 0.8474(2) 0.0472(11) Uani 1 1 d . U . . .
C58 C 0.9436(4) 0.6683(3) 0.8439(2) 0.0505(13) Uani 1 1 d . U . . .
H58A H 0.960945 0.642345 0.817118 0.076 Uiso 1 1 calc GR . . . .
H58B H 0.962995 0.649630 0.877084 0.076 Uiso 1 1 calc GR . . . .
H58C H 0.974940 0.707008 0.842731 0.076 Uiso 1 1 calc GR . . . .
C18 C 0.1512(4) 0.7945(2) 0.8312(2) 0.0400(11) Uani 1 1 d . U . . .
H18A H 0.095845 0.793029 0.805227 0.060 Uiso 1 1 calc GR . . . .
H18B H 0.146852 0.829089 0.853337 0.060 Uiso 1 1 calc GR . . . .
H18C H 0.154726 0.757834 0.851557 0.060 Uiso 1 1 calc GR . . . .
C30 C 0.4606(4) 0.5983(3) 0.8774(2) 0.0510(12) Uani 1 1 d . U . . .
C77 C 0.4807(4) 0.9197(3) 0.9680(2) 0.0534(13) Uani 1 1 d . U . . .
H77A H 0.429684 0.930526 0.940481 0.064 Uiso 1 1 calc R . . . .
H77B H 0.539748 0.918537 0.953179 0.064 Uiso 1 1 calc R . . . .
C56 C 0.7870(5) 0.6160(2) 0.8377(2) 0.0505(14) Uani 1 1 d . U . . .
H56A H 0.718986 0.621531 0.832366 0.076 Uiso 1 1 calc GR . . . .
H56B H 0.806388 0.597615 0.870989 0.076 Uiso 1 1 calc GR . . . .
H56C H 0.804973 0.590084 0.811089 0.076 Uiso 1 1 calc GR . . . .
C16 C 0.2285(5) 0.8555(2) 0.7707(2) 0.0529(14) Uani 1 1 d . U . . .
H16A H 0.284092 0.860079 0.753798 0.079 Uiso 1 1 calc GR . . . .
H16B H 0.220955 0.891098 0.791109 0.079 Uiso 1 1 calc GR . . . .
H16C H 0.173088 0.850537 0.745032 0.079 Uiso 1 1 calc GR . . . .
C33 C 0.2038(5) 0.6210(3) 0.8897(2) 0.0577(14) Uani 1 1 d . U . . .
H33A H 0.199120 0.664289 0.893905 0.087 Uiso 1 1 calc GR . . . .
H33B H 0.196406 0.601000 0.921615 0.087 Uiso 1 1 calc GR . . . .
H33C H 0.154559 0.607490 0.862827 0.087 Uiso 1 1 calc GR . . . .
C17 C 0.3257(4) 0.8071(3) 0.8471(3) 0.0618(17) Uani 1 1 d . U . . .
H17A H 0.327874 0.773595 0.870859 0.093 Uiso 1 1 calc GR . . . .
H17B H 0.320377 0.844685 0.865368 0.093 Uiso 1 1 calc GR . . . .
H17C H 0.383080 0.807643 0.831403 0.093 Uiso 1 1 calc GR . . . .
C32 C 0.2487(6) 0.5026(3) 0.8310(3) 0.0675(17) Uani 1 1 d . U . . .
H32A H 0.188498 0.519538 0.816002 0.101 Uiso 1 1 calc GR . . . .
H32B H 0.240347 0.479211 0.861179 0.101 Uiso 1 1 calc GR . . . .
H32C H 0.272668 0.476601 0.806184 0.101 Uiso 1 1 calc GR . . . .
C34 C 0.4057(7) 0.6825(3) 0.9336(2) 0.0703(18) Uani 1 1 d . U . . .
H34A H 0.443021 0.714003 0.920634 0.105 Uiso 1 1 calc GR . . . .
H34B H 0.439949 0.666341 0.965178 0.105 Uiso 1 1 calc GR . . . .
H34C H 0.345982 0.699264 0.940376 0.105 Uiso 1 1 calc GR . . . .
C36 C 0.4687(6) 0.4950(3) 0.8261(3) 0.0743(19) Uani 1 1 d . U . . .
H36A H 0.433881 0.483271 0.793266 0.111 Uiso 1 1 calc GR . . . .
H36B H 0.470479 0.461493 0.849930 0.111 Uiso 1 1 calc GR . . . .
H36C H 0.532668 0.506164 0.821803 0.111 Uiso 1 1 calc GR . . . .
C35 C 0.5662(5) 0.6061(4) 0.8938(3) 0.080(2) Uani 1 1 d . U . . .
H35A H 0.600219 0.577063 0.875863 0.120 Uiso 1 1 calc GR . . . .
H35B H 0.581120 0.599525 0.930521 0.120 Uiso 1 1 calc GR . . . .
H35C H 0.584628 0.646644 0.885616 0.120 Uiso 1 1 calc GR . . . .
C76 C 0.4611(7) 0.8568(4) 0.9877(3) 0.082(2) Uani 1 1 d . U . . .
H76A H 0.457015 0.828068 0.959678 0.124 Uiso 1 1 calc GR . . . .
H76B H 0.401889 0.857169 1.001623 0.124 Uiso 1 1 calc GR . . . .
H76C H 0.512045 0.845177 1.014348 0.124 Uiso 1 1 calc GR . . . .
C25 C 0.3045(6) 0.8282(3) 0.6111(3) 0.0308(16) Uani 0.565(7) 1 d . U P A 1
H25A H 0.316231 0.824338 0.648188 0.046 Uiso 0.565(7) 1 calc GR . P A 1
H25B H 0.263662 0.862536 0.601795 0.046 Uiso 0.565(7) 1 calc GR . P A 1
H25C H 0.364084 0.833971 0.598182 0.046 Uiso 0.565(7) 1 calc GR . P A 1
C24 C 0.2328(6) 0.7783(4) 0.5295(3) 0.0343(17) Uani 0.565(7) 1 d . U P A 1
H24A H 0.290437 0.777717 0.514128 0.052 Uiso 0.565(7) 1 calc GR . P A 1
H24B H 0.200154 0.816321 0.521613 0.052 Uiso 0.565(7) 1 calc GR . P A 1
H24C H 0.192233 0.745262 0.515966 0.052 Uiso 0.565(7) 1 calc GR . P A 1
C26 C 0.1560(6) 0.7666(4) 0.6076(3) 0.0335(16) Uani 0.565(7) 1 d . U P A 1
H26A H 0.124414 0.730041 0.594023 0.050 Uiso 0.565(7) 1 calc GR . P A 1
H26B H 0.117828 0.801362 0.595624 0.050 Uiso 0.565(7) 1 calc GR . P A 1
H26C H 0.164720 0.765389 0.644758 0.050 Uiso 0.565(7) 1 calc GR . P A 1
C24A C 0.3180(8) 0.8091(5) 0.5509(4) 0.034(2) Uani 0.435(7) 1 d . U P A 2
H24D H 0.383374 0.811901 0.566838 0.051 Uiso 0.435(7) 1 calc GR . P A 2
H24E H 0.291807 0.849377 0.545320 0.051 Uiso 0.435(7) 1 calc GR . P A 2
H24F H 0.314830 0.788457 0.518190 0.051 Uiso 0.435(7) 1 calc GR . P A 2
C26A C 0.1641(7) 0.7566(5) 0.5564(4) 0.033(2) Uani 0.435(7) 1 d . U P A 2
H26D H 0.175093 0.734022 0.526279 0.049 Uiso 0.435(7) 1 calc GR . P A 2
H26E H 0.130731 0.793693 0.545811 0.049 Uiso 0.435(7) 1 calc GR . P A 2
H26F H 0.126396 0.732590 0.576596 0.049 Uiso 0.435(7) 1 calc GR . P A 2
C25A C 0.2447(8) 0.8148(5) 0.6314(4) 0.031(2) Uani 0.435(7) 1 d . U P A 2
H25D H 0.216583 0.793491 0.657609 0.047 Uiso 0.435(7) 1 calc GR . P A 2
H25E H 0.203661 0.847723 0.618038 0.047 Uiso 0.435(7) 1 calc GR . P A 2
H25F H 0.305793 0.830770 0.646197 0.047 Uiso 0.435(7) 1 calc GR . P A 2
C54 C 0.5184(3) 0.7016(2) 0.46953(16) 0.0328(9) Uani 1 1 d . U . . .
H54A H 0.544377 0.661161 0.468832 0.049 Uiso 1 1 calc GR . . . .
H54B H 0.515212 0.719723 0.435818 0.049 Uiso 1 1 calc GR . . . .
H54C H 0.455430 0.699501 0.479049 0.049 Uiso 1 1 calc GR . . . .
C53 C 0.5365(7) 0.8021(3) 0.5122(3) 0.081(2) Uani 1 1 d . U . . .
H53A H 0.474912 0.797446 0.523099 0.121 Uiso 1 1 calc GR . . . .
H53B H 0.529276 0.821318 0.478775 0.121 Uiso 1 1 calc GR . . . .
H53C H 0.576326 0.827007 0.536820 0.121 Uiso 1 1 calc GR . . . .
C52 C 0.6786(5) 0.7463(4) 0.4893(2) 0.078(2) Uani 1 1 d . U . . .
H52A H 0.719091 0.773197 0.511680 0.117 Uiso 1 1 calc GR . . . .
H52B H 0.668776 0.762567 0.454765 0.117 Uiso 1 1 calc GR . . . .
H52C H 0.708227 0.706906 0.489087 0.117 Uiso 1 1 calc GR . . . .
H2A H 0.488(3) 0.7873(17) 0.6492(15) 0.004(8) Uiso 1 1 d . . . . .
H2B H 0.597(4) 0.829(2) 0.6872(19) 0.026(12) Uiso 1 1 d . . . . .
H2C H 0.545(4) 0.748(3) 0.704(2) 0.041(15) Uiso 1 1 d . . . . .
H1A H 0.477(4) 0.661(2) 0.7314(19) 0.026(12) Uiso 1 1 d . . . . .
H2D H 0.480(4) 0.825(2) 0.707(2) 0.030(13) Uiso 1 1 d . . . . .
H1B H 0.561(4) 0.604(2) 0.763(2) 0.034(13) Uiso 1 1 d . . . . .
H1C H 0.525(4) 0.602(2) 0.692(2) 0.031(13) Uiso 1 1 d . . . . .
H1D H 0.429(4) 0.590(3) 0.732(2) 0.041(15) Uiso 1 1 d . . . . .
B3 B 0.5501(3) 0.7496(2) 0.82428(18) 0.0260(9) Uani 1 1 d . . . . .
H3A H 0.558490 0.764622 0.868587 0.039 Uiso 1 1 d R . . . .
H3B H 0.485340 0.714712 0.823107 0.039 Uiso 1 1 d R . . . .
H3C H 0.537390 0.795752 0.800207 0.039 Uiso 1 1 d R . . . .
H3D H 0.631860 0.736962 0.824307 0.039 Uiso 1 1 d R . . . .
C74 C 0.6305(12) 0.5054(8) 1.0155(6) 0.182(5) Uani 1 1 d D U . . .
H74A H 0.639454 0.494397 1.051932 0.219 Uiso 1 1 calc R . . . .
H74B H 0.633570 0.549373 1.012082 0.219 Uiso 1 1 calc R . . . .
C73 C 0.5359(11) 0.4787(7) 0.9858(6) 0.170(5) Uani 1 1 d D U . . .
H73A H 0.528426 0.435579 0.992565 0.204 Uiso 1 1 calc R . . . .
H73B H 0.529490 0.485877 0.948736 0.204 Uiso 1 1 calc R . . . .
C75 C 0.7033(14) 0.4723(8) 0.9854(6) 0.213(6) Uani 1 1 d D U . . .
H75A H 0.676165 0.467971 0.949626 0.320 Uiso 1 1 calc GR . . . .
H75B H 0.717558 0.432657 1.000195 0.320 Uiso 1 1 calc GR . . . .
H75C H 0.761033 0.495797 0.987776 0.320 Uiso 1 1 calc GR . . . .

loop_
_atom_site_aniso_label
_atom_site_aniso_U_11
_atom_site_aniso_U_22
_atom_site_aniso_U_33
_atom_site_aniso_U_23
_atom_site_aniso_U_13
_atom_site_aniso_U_12
Dy2 0.01243(10) 0.02125(11) 0.01171(10) -0.00158(7) -0.00062(7) 0.00058(7)
Dy3 0.01744(11) 0.01901(11) 0.01862(11) -0.00445(7) -0.00145(8) 0.00036(7)
Dy1 0.02354(12) 0.02480(11) 0.01606(11) 0.00003(7) 0.00423(8) 0.00305(8)
C41 0.0164(14) 0.0222(14) 0.0167(15) 0.0029(12) 0.0030(12) -0.0016(12)
C8 0.0147(15) 0.0296(17) 0.0162(15) -0.0051(13) -0.0008(12) 0.0017(13)
C37 0.0152(14) 0.0203(14) 0.0140(14) -0.0003(12) 0.0006(12) -0.0002(11)
C1 0.0152(14) 0.0256(15) 0.0171(15) -0.0025(12) 0.0019(12) 0.0019(12)
C42 0.0176(14) 0.0197(14) 0.0152(14) -0.0021(12) -0.0005(12) 0.0014(12)
C5 0.0192(15) 0.0236(15) 0.0185(15) -0.0007(12) 0.0026(13) 0.0012(12)
C9 0.0169(15) 0.0343(17) 0.0138(15) -0.0032(13) 0.0008(13) 0.0027(13)
C43 0.0178(15) 0.0223(14) 0.0132(15) -0.0010(12) -0.0013(12) 0.0003(12)
C40 0.0194(16) 0.0283(16) 0.0159(16) 0.0043(13) 0.0005(13) -0.0011(13)
C38 0.0159(14) 0.0217(15) 0.0153(15) -0.0037(12) 0.0030(12) 0.0009(12)
C44 0.0187(16) 0.0242(15) 0.0157(16) -0.0029(13) -0.0031(13) 0.0013(13)
C39 0.0169(15) 0.0258(16) 0.0133(15) -0.0006(12) 0.0008(12) -0.0004(12)
C7 0.0116(14) 0.0265(15) 0.0190(15) -0.0022(13) 0.0001(12) -0.0027(12)
C45 0.0139(14) 0.0238(15) 0.0221(16) -0.0052(13) -0.0018(13) 0.0016(12)
C4 0.0199(16) 0.0243(16) 0.0226(17) -0.0028(13) 0.0028(13) -0.0011(13)
C2 0.0193(16) 0.0267(16) 0.0211(16) -0.0023(13) 0.0046(13) 0.0014(13)
C55 0.0248(18) 0.0311(18) 0.0143(16) -0.0028(14) -0.0050(14) 0.0045(14)
C10 0.0140(14) 0.0290(16) 0.0187(15) -0.0021(13) -0.0001(12) 0.0033(13)
C70 0.037(2) 0.0308(19) 0.024(2) -0.0061(16) 0.0009(17) -0.0008(17)
C47 0.0195(15) 0.0210(15) 0.0210(16) -0.0029(13) 0.0031(13) 0.0017(13)
C6 0.0124(14) 0.0276(15) 0.0178(15) -0.0033(12) 0.0005(12) 0.0001(12)
C63 0.034(2) 0.0222(17) 0.0315(19) -0.0070(15) 0.0077(16) -0.0053(15)
C11 0.0175(16) 0.0329(18) 0.0288(18) -0.0092(15) 0.0046(14) -0.0052(14)
C65 0.0245(17) 0.0184(15) 0.0260(18) -0.0060(13) -0.0009(15) -0.0019(13)
C59 0.0182(16) 0.0305(17) 0.0239(17) -0.0016(14) 0.0001(14) -0.0032(14)
C67 0.0328(19) 0.0194(16) 0.0277(19) -0.0065(14) -0.0005(16) -0.0029(14)
C3 0.0222(16) 0.0274(16) 0.0209(16) -0.0047(13) 0.0073(14) 0.0001(13)
C19 0.0215(17) 0.0333(18) 0.0212(17) -0.0105(15) -0.0018(14) -0.0007(14)
C46 0.0148(15) 0.0232(15) 0.0208(16) -0.0028(13) -0.0003(13) -0.0005(12)
C62 0.0221(19) 0.043(2) 0.033(2) -0.0080(18) 0.0108(16) -0.0027(17)
C66 0.0245(17) 0.0175(15) 0.0291(18) -0.0081(13) 0.0014(15) -0.0003(13)
C23 0.0219(17) 0.0312(17) 0.0237(17) 0.0008(14) -0.0033(14) 0.0084(14)
C64 0.0261(18) 0.0203(16) 0.0302(19) -0.0073(14) -0.0003(15) -0.0018(14)
C15 0.0203(18) 0.0279(18) 0.0270(19) -0.0107(15) 0.0049(15) -0.0005(14)
C14 0.0198(18) 0.049(2) 0.035(2) -0.0126(19) 0.0002(17) -0.0051(17)
C20 0.026(2) 0.043(2) 0.0211(19) -0.0146(17) -0.0019(16) 0.0003(17)
C22 0.045(3) 0.037(2) 0.034(2) -0.0116(19) 0.002(2) 0.0075(19)
C49 0.031(2) 0.0284(19) 0.033(2) -0.0048(16) -0.0022(17) 0.0069(16)
C28 0.050(2) 0.038(2) 0.030(2) 0.0139(17) 0.0182(18) 0.0053(18)
C60 0.022(2) 0.039(2) 0.036(2) 0.0025(18) 0.0018(17) -0.0088(16)
C71 0.027(2) 0.029(2) 0.041(2) -0.0073(17) 0.0055(18) 0.0020(16)
C69 0.025(2) 0.031(2) 0.048(3) -0.0160(18) -0.0041(18) 0.0009(16)
C61 0.030(2) 0.032(2) 0.031(2) 0.0056(17) 0.0003(17) -0.0070(16)
C13 0.028(2) 0.030(2) 0.045(2) -0.0110(17) 0.0115(18) -0.0087(16)
C72 0.052(3) 0.0240(19) 0.032(2) -0.0017(16) -0.008(2) -0.0013(18)
C21 0.028(2) 0.053(3) 0.036(2) -0.022(2) 0.0052(18) -0.0132(19)
C12 0.025(2) 0.039(2) 0.043(2) -0.0141(19) 0.0127(18) -0.0117(17)
B1 0.0195(19) 0.025(2) 0.0164(19) -0.0018(15) -0.0032(15) -0.0019(15)
C27 0.060(3) 0.035(2) 0.028(2) 0.0128(17) 0.0079(19) -0.0006(19)
C78 0.026(2) 0.066(3) 0.028(2) -0.001(2) 0.0006(17) 0.007(2)
C48 0.032(2) 0.029(2) 0.031(2) -0.0007(16) 0.0039(17) -0.0010(16)
C50 0.031(2) 0.035(2) 0.040(2) -0.0016(18) 0.0108(19) 0.0062(17)
C51 0.038(2) 0.040(2) 0.0190(18) 0.0118(16) -0.0068(16) -0.0096(17)
B2 0.023(2) 0.0209(19) 0.026(2) -0.0039(16) 0.0060(18) 0.0005(16)
C57 0.039(2) 0.042(2) 0.0193(19) -0.0016(17) 0.0004(17) 0.0090(19)
C29 0.063(3) 0.047(2) 0.026(2) 0.0095(18) 0.014(2) -0.004(2)
C68 0.047(3) 0.032(2) 0.051(3) -0.0018(19) 0.020(2) -0.0072(19)
C31 0.069(3) 0.046(2) 0.032(2) 0.0171(19) 0.025(2) 0.023(2)
C58 0.035(3) 0.090(4) 0.027(2) 0.017(2) 0.0057(19) 0.029(3)
C18 0.036(2) 0.041(2) 0.047(3) -0.017(2) 0.021(2) -0.0032(19)
C30 0.051(3) 0.064(3) 0.038(2) 0.028(2) 0.006(2) 0.000(2)
C77 0.046(3) 0.070(3) 0.041(3) -0.010(3) -0.003(2) 0.005(3)
C56 0.075(4) 0.041(3) 0.028(2) 0.0091(19) -0.019(2) -0.011(2)
C16 0.083(4) 0.030(2) 0.052(3) -0.008(2) 0.029(3) 0.000(2)
C33 0.059(3) 0.067(3) 0.055(3) 0.020(3) 0.033(3) 0.013(3)
C17 0.040(3) 0.073(3) 0.067(4) -0.050(3) -0.012(3) 0.012(2)
C32 0.094(4) 0.054(3) 0.052(3) 0.013(3) 0.003(3) -0.024(3)
C34 0.106(5) 0.068(4) 0.038(3) 0.000(3) 0.012(3) -0.025(3)
C36 0.109(5) 0.057(3) 0.066(4) 0.027(3) 0.043(3) 0.045(3)
C35 0.060(4) 0.105(4) 0.071(4) 0.051(3) 0.000(3) -0.004(3)
C76 0.090(6) 0.077(5) 0.075(5) -0.008(4) -0.009(4) 0.002(4)
C25 0.029(3) 0.028(3) 0.034(4) -0.001(3) 0.000(3) 0.008(3)
C24 0.030(3) 0.040(4) 0.030(4) 0.003(3) -0.004(3) 0.013(3)
C26 0.025(3) 0.039(3) 0.036(3) 0.003(3) 0.003(3) 0.009(3)
C24A 0.033(4) 0.040(4) 0.028(4) 0.007(3) 0.002(4) 0.010(4)
C26A 0.025(4) 0.042(4) 0.027(4) 0.003(4) -0.009(3) 0.009(3)
C25A 0.030(4) 0.032(4) 0.030(4) -0.001(3) -0.002(4) 0.011(3)
C54 0.035(2) 0.046(2) 0.0157(19) 0.0066(16) -0.0047(17) 0.0002(18)
C53 0.132(5) 0.049(3) 0.047(3) 0.011(2) -0.039(3) 0.010(3)
C52 0.062(3) 0.137(5) 0.033(3) 0.029(3) -0.002(3) -0.040(3)
B3 0.018(2) 0.036(2) 0.024(2) -0.0039(18) 0.0012(17) -0.0018(17)
C74 0.197(8) 0.191(8) 0.149(7) 0.069(6) -0.006(6) -0.014(7)
C73 0.190(7) 0.174(7) 0.139(7) 0.067(6) -0.003(6) -0.013(6)
C75 0.233(11) 0.225(11) 0.162(10) 0.077(9) -0.038(9) 0.013(10)

_geom_special_details            
;
 All esds (except the esd in the dihedral angle between two l.s. planes)
 are estimated using the full covariance matrix.  The cell esds are taken
 into account individually in the estimation of esds in distances, angles
 and torsion angles; correlations between esds in cell parameters are only
 used when they are defined by crystal symmetry.  An approximate (isotropic)
 treatment of cell esds is used for estimating esds involving l.s. planes.
;
loop_
_geom_bond_atom_site_label_1
_geom_bond_atom_site_label_2
_geom_bond_distance
_geom_bond_site_symmetry_2
_geom_bond_publ_flag
Dy2 C41 2.621(4) . ?
Dy2 C8 2.690(4) . ?
Dy2 C37 2.663(4) . ?
Dy2 C9 2.687(4) . ?
Dy2 C40 2.693(4) . ?
Dy2 C38 2.733(4) . ?
Dy2 C39 2.683(4) . ?
Dy2 C7 2.617(3) . ?
Dy2 C10 2.746(4) . ?
Dy2 C6 2.668(4) . ?
Dy3 C42 2.725(4) . ?
Dy3 C43 2.617(4) . ?
Dy3 C44 2.663(4) . ?
Dy3 C45 2.689(4) . ?
Dy3 C63 2.685(4) . ?
Dy3 C65 2.663(4) . ?
Dy3 C67 2.680(4) . ?
Dy3 C46 2.775(4) . ?
Dy3 C66 2.683(4) . ?
Dy3 C64 2.665(4) . ?
Dy1 C1 2.710(4) . ?
Dy1 C5 2.638(4) . ?
Dy1 C4 2.675(4) . ?
Dy1 C2 2.716(4) . ?
Dy1 C3 2.655(4) . ?
Dy1 C28 2.669(4) . ?
Dy1 C27 2.688(5) . ?
Dy1 C29 2.651(5) . ?
Dy1 C31 2.667(5) . ?
Dy1 C30 2.642(5) . ?
C41 C37 1.423(5) . ?
C41 C40 1.402(5) . ?
C8 C9 1.417(6) . ?
C8 C7 1.406(5) . ?
C8 C19 1.528(5) . ?
C37 C42 1.479(5) . ?
C37 C38 1.439(5) . ?
C1 C5 1.413(5) . ?
C1 C2 1.433(5) . ?
C1 C6 1.485(5) . ?
C42 C43 1.421(5) . ?
C42 C46 1.428(5) . ?
C5 C4 1.409(5) . ?
C9 C10 1.429(5) . ?
C43 C44 1.416(5) . ?
C40 C39 1.412(5) . ?
C40 C51 1.518(5) . ?
C38 C39 1.421(5) . ?
C38 C47 1.537(5) . ?
C44 C45 1.414(6) . ?
C44 C55 1.533(5) . ?
C7 C6 1.415(5) . ?
C45 C46 1.427(5) . ?
C4 C3 1.415(5) . ?
C4 C15 1.543(5) . ?
C2 C11 1.533(5) . ?
C2 C3 1.429(5) . ?
C55 C57 1.529(6) . ?
C55 C58 1.524(6) . ?
C55 C56 1.521(6) . ?
C10 C6 1.439(5) . ?
C10 C23 1.542(5) . ?
C70 C65 1.496(6) . ?
C47 C49 1.504(6) . ?
C47 C48 1.537(5) . ?
C47 C50 1.546(6) . ?
C63 C67 1.414(6) . ?
C63 C64 1.413(6) . ?
C63 C68 1.501(6) . ?
C11 C14 1.536(6) . ?
C11 C13 1.543(6) . ?
C11 C12 1.544(6) . ?
C65 C66 1.415(6) . ?
C65 C64 1.419(6) . ?
C59 C46 1.533(5) . ?
C59 C62 1.536(6) . ?
C59 C60 1.548(5) . ?
C59 C61 1.548(6) . ?
C67 C66 1.405(6) . ?
C67 C72 1.514(6) . ?
C19 C20 1.526(6) . ?
C19 C22 1.520(6) . ?
C19 C21 1.544(6) . ?
C66 C71 1.505(6) . ?
C23 C25 1.493(9) . ?
C23 C24 1.525(9) . ?
C23 C26 1.591(9) . ?
C23 C24A 1.613(12) . ?
C23 C26A 1.489(10) . ?
C23 C25A 1.504(11) . ?
C64 C69 1.510(6) . ?
C15 C18 1.515(6) . ?
C15 C16 1.510(7) . ?
C15 C17 1.513(6) . ?
C28 C27 1.395(7) . ?
C28 C29 1.381(8) . ?
C28 C33 1.524(8) . ?
C27 C31 1.415(8) . ?
C27 C32 1.518(8) . ?
C78 C78 1.511(11) 3_677 ?
C78 C77 1.516(7) . ?
C51 C54 1.523(6) . ?
C51 C53 1.515(8) . ?
C51 C52 1.529(8) . ?
C29 C30 1.402(9) . ?
C29 C34 1.502(8) . ?
C31 C30 1.406(9) . ?
C31 C36 1.521(7) . ?
C30 C35 1.502(9) . ?
C77 C76 1.511(10) . ?
C74 C73 1.560(9) . ?
C74 C75 1.562(9) . ?
C73 C73 1.63(3) 3_667 ?

loop_
_geom_angle_atom_site_label_1
_geom_angle_atom_site_label_2
_geom_angle_atom_site_label_3
_geom_angle
_geom_angle_site_symmetry_1
_geom_angle_site_symmetry_3
_geom_angle_publ_flag
C41 Dy2 C8 133.20(11) . . ?
C41 Dy2 C37 31.23(11) . . ?
C41 Dy2 C9 116.21(12) . . ?
C41 Dy2 C40 30.56(11) . . ?
C41 Dy2 C38 50.83(11) . . ?
C41 Dy2 C39 50.17(11) . . ?
C41 Dy2 C10 123.83(11) . . ?
C41 Dy2 C6 151.65(11) . . ?
C8 Dy2 C40 102.73(11) . . ?
C8 Dy2 C38 110.93(11) . . ?
C8 Dy2 C10 50.84(11) . . ?
C37 Dy2 C8 140.77(11) . . ?
C37 Dy2 C9 141.82(11) . . ?
C37 Dy2 C40 51.26(11) . . ?
C37 Dy2 C38 30.89(10) . . ?
C37 Dy2 C39 50.63(11) . . ?
C37 Dy2 C10 154.78(11) . . ?
C37 Dy2 C6 166.73(11) . . ?
C9 Dy2 C8 30.57(12) . . ?
C9 Dy2 C40 90.81(12) . . ?
C9 Dy2 C38 123.95(11) . . ?
C9 Dy2 C10 30.46(11) . . ?
C40 Dy2 C38 50.80(11) . . ?
C40 Dy2 C10 109.93(11) . . ?
C38 Dy2 C10 153.82(11) . . ?
C39 Dy2 C8 91.52(11) . . ?
C39 Dy2 C9 95.30(11) . . ?
C39 Dy2 C40 30.46(11) . . ?
C39 Dy2 C38 30.41(11) . . ?
C39 Dy2 C10 123.77(11) . . ?
C7 Dy2 C41 163.88(11) . . ?
C7 Dy2 C8 30.69(12) . . ?
C7 Dy2 C37 153.64(11) . . ?
C7 Dy2 C9 50.24(12) . . ?
C7 Dy2 C40 133.39(11) . . ?
C7 Dy2 C38 125.63(11) . . ?
C7 Dy2 C39 117.48(11) . . ?
C7 Dy2 C10 50.62(12) . . ?
C7 Dy2 C6 31.04(11) . . ?
C6 Dy2 C8 51.30(11) . . ?
C6 Dy2 C9 50.68(11) . . ?
C6 Dy2 C40 139.83(11) . . ?
C6 Dy2 C38 156.46(11) . . ?
C6 Dy2 C39 142.41(11) . . ?
C6 Dy2 C10 30.78(11) . . ?
C42 Dy3 C46 30.07(11) . . ?
C43 Dy3 C42 30.77(11) . . ?
C43 Dy3 C44 31.10(11) . . ?
C43 Dy3 C45 50.30(11) . . ?
C43 Dy3 C63 139.56(13) . . ?
C43 Dy3 C65 138.65(11) . . ?
C43 Dy3 C67 165.11(13) . . ?
C43 Dy3 C46 50.47(11) . . ?
C43 Dy3 C66 164.16(12) . . ?
C43 Dy3 C64 128.60(12) . . ?
C44 Dy3 C42 50.98(11) . . ?
C44 Dy3 C45 30.64(12) . . ?
C44 Dy3 C63 116.73(13) . . ?
C44 Dy3 C67 146.81(12) . . ?
C44 Dy3 C46 50.86(11) . . ?
C44 Dy3 C66 140.59(12) . . ?
C44 Dy3 C64 98.05(12) . . ?
C45 Dy3 C42 49.78(11) . . ?
C45 Dy3 C46 30.22(11) . . ?
C63 Dy3 C42 119.45(12) . . ?
C63 Dy3 C45 90.23(13) . . ?
C63 Dy3 C46 91.68(12) . . ?
C65 Dy3 C42 155.79(12) . . ?
C65 Dy3 C44 110.05(11) . . ?
C65 Dy3 C45 106.04(12) . . ?
C65 Dy3 C63 50.57(13) . . ?
C65 Dy3 C67 50.64(12) . . ?
C65 Dy3 C46 128.19(12) . . ?
C65 Dy3 C66 30.70(12) . . ?
C65 Dy3 C64 30.89(13) . . ?
C67 Dy3 C42 134.95(12) . . ?
C67 Dy3 C45 120.47(13) . . ?
C67 Dy3 C63 30.56(13) . . ?
C67 Dy3 C46 115.16(12) . . ?
C67 Dy3 C66 30.38(13) . . ?
C66 Dy3 C42 165.04(12) . . ?
C66 Dy3 C45 132.43(12) . . ?
C66 Dy3 C63 50.27(13) . . ?
C66 Dy3 C46 141.94(12) . . ?
C64 Dy3 C42 127.86(12) . . ?
C64 Dy3 C45 81.69(12) . . ?
C64 Dy3 C63 30.63(13) . . ?
C64 Dy3 C67 50.78(12) . . ?
C64 Dy3 C46 98.20(12) . . ?
C64 Dy3 C66 50.75(12) . . ?
C1 Dy1 C2 30.63(11) . . ?
C5 Dy1 C1 30.60(11) . . ?
C5 Dy1 C4 30.74(12) . . ?
C5 Dy1 C2 50.79(12) . . ?
C5 Dy1 C3 50.47(12) . . ?
C5 Dy1 C28 129.52(14) . . ?
C5 Dy1 C27 144.82(15) . . ?
C5 Dy1 C29 133.89(15) . . ?
C5 Dy1 C31 172.71(17) . . ?
C5 Dy1 C30 156.40(17) . . ?
C4 Dy1 C1 50.83(11) . . ?
C4 Dy1 C2 51.21(11) . . ?
C4 Dy1 C27 120.28(15) . . ?
C3 Dy1 C1 50.44(12) . . ?
C3 Dy1 C4 30.78(12) . . ?
C3 Dy1 C2 30.83(11) . . ?
C3 Dy1 C28 83.45(14) . . ?
C3 Dy1 C27 94.74(15) . . ?
C3 Dy1 C31 125.33(16) . . ?
C28 Dy1 C1 131.07(14) . . ?
C28 Dy1 C4 99.03(14) . . ?
C28 Dy1 C2 101.11(15) . . ?
C28 Dy1 C27 30.19(16) . . ?
C27 Dy1 C1 126.05(14) . . ?
C27 Dy1 C2 97.53(15) . . ?
C29 Dy1 C1 154.48(16) . . ?
C29 Dy1 C4 106.44(15) . . ?
C29 Dy1 C2 128.83(16) . . ?
C29 Dy1 C3 104.30(16) . . ?
C29 Dy1 C28 30.10(17) . . ?
C29 Dy1 C27 50.05(16) . . ?
C29 Dy1 C31 50.73(17) . . ?
C31 Dy1 C1 142.47(16) . . ?
C31 Dy1 C4 149.10(15) . . ?
C31 Dy1 C2 122.21(17) . . ?
C31 Dy1 C28 50.40(15) . . ?
C31 Dy1 C27 30.63(18) . . ?
C30 Dy1 C1 172.59(17) . . ?
C30 Dy1 C4 136.08(17) . . ?
C30 Dy1 C2 147.60(16) . . ?
C30 Dy1 C3 132.92(16) . . ?
C30 Dy1 C28 50.14(17) . . ?
C30 Dy1 C27 50.27(18) . . ?
C30 Dy1 C29 30.71(19) . . ?
C30 Dy1 C31 30.71(19) . . ?
C37 C41 Dy2 76.0(2) . . ?
C40 C41 Dy2 77.6(2) . . ?
C40 C41 C37 110.2(3) . . ?
C9 C8 Dy2 74.6(2) . . ?
C9 C8 C19 127.1(3) . . ?
C7 C8 Dy2 71.8(2) . . ?
C7 C8 C9 105.8(3) . . ?
C7 C8 C19 124.1(4) . . ?
C19 C8 Dy2 133.4(2) . . ?
C41 C37 Dy2 72.7(2) . . ?
C41 C37 C42 124.9(3) . . ?
C41 C37 C38 107.0(3) . . ?
C42 C37 Dy2 120.2(2) . . ?
C38 C37 Dy2 77.3(2) . . ?
C38 C37 C42 127.8(3) . . ?
C5 C1 Dy1 71.9(2) . . ?
C5 C1 C2 107.6(3) . . ?
C5 C1 C6 125.9(3) . . ?
C2 C1 Dy1 74.9(2) . . ?
C2 C1 C6 126.2(3) . . ?
C6 C1 Dy1 123.8(2) . . ?
C37 C42 Dy3 125.8(2) . . ?
C43 C42 Dy3 70.4(2) . . ?
C43 C42 C37 124.7(3) . . ?
C43 C42 C46 107.9(3) . . ?
C46 C42 Dy3 76.9(2) . . ?
C46 C42 C37 126.7(3) . . ?
C1 C5 Dy1 77.5(2) . . ?
C4 C5 Dy1 76.1(2) . . ?
C4 C5 C1 110.0(3) . . ?
C8 C9 Dy2 74.8(2) . . ?
C8 C9 C10 110.2(3) . . ?
C10 C9 Dy2 77.1(2) . . ?
C42 C43 Dy3 78.8(2) . . ?
C44 C43 Dy3 76.3(2) . . ?
C44 C43 C42 109.7(3) . . ?
C41 C40 Dy2 71.9(2) . . ?
C41 C40 C39 106.1(3) . . ?
C41 C40 C51 124.7(4) . . ?
C39 C40 Dy2 74.4(2) . . ?
C39 C40 C51 126.5(4) . . ?
C51 C40 Dy2 133.5(3) . . ?
C37 C38 Dy2 71.9(2) . . ?
C37 C38 C47 130.9(3) . . ?
C39 C38 Dy2 72.8(2) . . ?
C39 C38 C37 106.1(3) . . ?
C39 C38 C47 120.3(3) . . ?
C47 C38 Dy2 134.6(2) . . ?
C43 C44 Dy3 72.6(2) . . ?
C43 C44 C55 126.8(3) . . ?
C45 C44 Dy3 75.7(2) . . ?
C45 C44 C43 105.7(3) . . ?
C45 C44 C55 126.6(3) . . ?
C55 C44 Dy3 125.2(2) . . ?
C40 C39 Dy2 75.2(2) . . ?
C40 C39 C38 110.5(3) . . ?
C38 C39 Dy2 76.8(2) . . ?
C8 C7 Dy2 77.5(2) . . ?
C8 C7 C6 110.6(3) . . ?
C6 C7 Dy2 76.4(2) . . ?
C44 C45 Dy3 73.7(2) . . ?
C44 C45 C46 110.7(3) . . ?
C46 C45 Dy3 78.2(2) . . ?
C5 C4 Dy1 73.2(2) . . ?
C5 C4 C3 106.1(3) . . ?
C5 C4 C15 126.0(3) . . ?
C3 C4 Dy1 73.8(2) . . ?
C3 C4 C15 126.8(4) . . ?
C15 C4 Dy1 127.2(3) . . ?
C1 C2 Dy1 74.5(2) . . ?
C1 C2 C11 129.5(3) . . ?
C11 C2 Dy1 127.0(3) . . ?
C3 C2 Dy1 72.2(2) . . ?
C3 C2 C1 106.0(3) . . ?
C3 C2 C11 123.5(4) . . ?
C57 C55 C44 113.6(3) . . ?
C58 C55 C44 108.8(4) . . ?
C58 C55 C57 107.9(4) . . ?
C56 C55 C44 109.7(3) . . ?
C56 C55 C57 107.8(4) . . ?
C56 C55 C58 109.0(4) . . ?
C9 C10 Dy2 72.5(2) . . ?
C9 C10 C6 106.1(3) . . ?
C9 C10 C23 121.4(3) . . ?
C6 C10 Dy2 71.6(2) . . ?
C6 C10 C23 130.6(3) . . ?
C23 C10 Dy2 133.0(3) . . ?
C38 C47 C48 110.2(3) . . ?
C38 C47 C50 106.4(3) . . ?
C49 C47 C38 117.6(3) . . ?
C49 C47 C48 107.7(3) . . ?
C49 C47 C50 107.7(3) . . ?
C48 C47 C50 106.7(3) . . ?
C1 C6 Dy2 122.4(2) . . ?
C7 C6 Dy2 72.5(2) . . ?
C7 C6 C1 122.5(3) . . ?
C7 C6 C10 107.1(3) . . ?
C10 C6 Dy2 77.6(2) . . ?
C10 C6 C1 129.7(3) . . ?
C67 C63 Dy3 74.5(2) . . ?
C67 C63 C68 124.6(4) . . ?
C64 C63 Dy3 73.9(2) . . ?
C64 C63 C67 108.3(4) . . ?
C64 C63 C68 124.5(4) . . ?
C68 C63 Dy3 132.2(3) . . ?
C2 C11 C14 110.2(4) . . ?
C2 C11 C13 114.5(3) . . ?
C2 C11 C12 109.5(3) . . ?
C14 C11 C13 108.4(4) . . ?
C14 C11 C12 106.2(4) . . ?
C13 C11 C12 107.6(4) . . ?
C70 C65 Dy3 124.9(3) . . ?
C66 C65 Dy3 75.4(2) . . ?
C66 C65 C70 125.2(4) . . ?
C66 C65 C64 107.9(4) . . ?
C64 C65 Dy3 74.6(2) . . ?
C64 C65 C70 125.9(4) . . ?
C46 C59 C62 109.0(3) . . ?
C46 C59 C60 109.8(3) . . ?
C46 C59 C61 114.4(3) . . ?
C62 C59 C60 106.6(3) . . ?
C62 C59 C61 108.0(4) . . ?
C60 C59 C61 108.8(3) . . ?
C63 C67 Dy3 74.9(2) . . ?
C63 C67 C72 126.5(4) . . ?
C66 C67 Dy3 74.9(2) . . ?
C66 C67 C63 108.0(4) . . ?
C66 C67 C72 125.0(4) . . ?
C72 C67 Dy3 122.6(3) . . ?
C4 C3 Dy1 75.4(2) . . ?
C4 C3 C2 110.1(3) . . ?
C2 C3 Dy1 77.0(2) . . ?
C8 C19 C21 106.0(3) . . ?
C20 C19 C8 112.7(3) . . ?
C20 C19 C21 108.0(3) . . ?
C22 C19 C8 112.0(3) . . ?
C22 C19 C20 110.5(4) . . ?
C22 C19 C21 107.4(4) . . ?
C42 C46 Dy3 73.1(2) . . ?
C42 C46 C59 128.3(3) . . ?
C45 C46 Dy3 71.6(2) . . ?
C45 C46 C42 105.9(3) . . ?
C45 C46 C59 123.9(3) . . ?
C59 C46 Dy3 132.0(2) . . ?
C65 C66 Dy3 73.9(2) . . ?
C65 C66 C71 125.9(4) . . ?
C67 C66 Dy3 74.7(2) . . ?
C67 C66 C65 108.3(4) . . ?
C67 C66 C71 125.3(4) . . ?
C71 C66 Dy3 124.4(3) . . ?
C10 C23 C26 106.3(4) . . ?
C10 C23 C24A 108.4(5) . . ?
C25 C23 C10 116.5(4) . . ?
C25 C23 C24 110.2(5) . . ?
C25 C23 C26 107.5(5) . . ?
C24 C23 C10 111.6(4) . . ?
C24 C23 C26 103.9(5) . . ?
C26A C23 C10 107.6(5) . . ?
C26A C23 C24A 106.4(6) . . ?
C26A C23 C25A 111.3(6) . . ?
C25A C23 C10 117.4(5) . . ?
C25A C23 C24A 105.2(6) . . ?
C63 C64 Dy3 75.5(2) . . ?
C63 C64 C65 107.5(4) . . ?
C63 C64 C69 125.4(4) . . ?
C65 C64 Dy3 74.5(2) . . ?
C65 C64 C69 125.9(4) . . ?
C69 C64 Dy3 125.2(3) . . ?
C18 C15 C4 110.6(3) . . ?
C16 C15 C4 107.8(4) . . ?
C16 C15 C18 107.8(4) . . ?
C16 C15 C17 110.8(5) . . ?
C17 C15 C4 111.3(3) . . ?
C17 C15 C18 108.5(4) . . ?
C27 C28 Dy1 75.7(3) . . ?
C27 C28 C33 124.1(5) . . ?
C29 C28 Dy1 74.2(3) . . ?
C29 C28 C27 108.9(5) . . ?
C29 C28 C33 126.1(5) . . ?
C33 C28 Dy1 124.9(3) . . ?
C28 C27 Dy1 74.1(3) . . ?
C28 C27 C31 107.9(5) . . ?
C28 C27 C32 125.0(6) . . ?
C31 C27 Dy1 73.9(3) . . ?
C31 C27 C32 124.9(6) . . ?
C32 C27 Dy1 131.2(4) . . ?
C78 C78 C77 114.3(5) 3_677 . ?
C40 C51 C54 113.9(4) . . ?
C40 C51 C52 105.5(4) . . ?
C54 C51 C52 107.0(5) . . ?
C53 C51 C40 111.4(4) . . ?
C53 C51 C54 108.6(4) . . ?
C53 C51 C52 110.3(6) . . ?
C28 C29 Dy1 75.7(3) . . ?
C28 C29 C30 107.9(5) . . ?
C28 C29 C34 128.5(6) . . ?
C30 C29 Dy1 74.3(3) . . ?
C30 C29 C34 122.7(6) . . ?
C34 C29 Dy1 124.1(4) . . ?
C27 C31 Dy1 75.5(3) . . ?
C27 C31 C36 123.8(6) . . ?
C30 C31 Dy1 73.7(3) . . ?
C30 C31 C27 106.8(5) . . ?
C30 C31 C36 128.8(7) . . ?
C36 C31 Dy1 123.2(3) . . ?
C29 C30 Dy1 75.0(3) . . ?
C29 C30 C31 108.5(5) . . ?
C29 C30 C35 127.0(7) . . ?
C31 C30 Dy1 75.6(3) . . ?
C31 C30 C35 124.1(7) . . ?
C35 C30 Dy1 121.9(4) . . ?
C76 C77 C78 113.7(6) . . ?
C73 C74 C75 99.0(14) . . ?
C74 C73 C73 96.0(15) . 3_667 ?

_shelx_res_file                  
;
TITL exp_1947_a.res in P2(1)/n
    exp_1947_sq.res
    created by SHELXL-2018/3 at 22:53:19 on 05-Feb-2020
REM Old TITL exp_1947_a.res in P2(1)/n
REM SHELXT solution in P2(1)/n: R1 0.090, Rweak 0.006, Alpha 0.059
REM <I/s> 0.546 for 432 systematic absences, Orientation as input
REM Formula found by SHELXT: C75 Dy3 N6 Li2
CELL 1.54184 14.1448 21.9288 26.0721 90 98.309 90
ZERR 4 0.0001 0.0001 0.0002 0 0.001 0
LATT 1
SYMM 0.5-X,0.5+Y,0.5-Z
SFAC C H B Dy
UNIT 312 544 12 12
DFIX 1.55 0.01 C75 C74 C74 C73
SIMU 0.01 0.02 3.8 C41 C8 C37 C1 C42 C5 C9 C43 C40 C38 C44 C39 C7 C45 C4 C2 =
 C55 C10 C70 C47 C6 C63 C11 C65 C59 C67 C3 C19 C46 C62 C66 C23 C64 C15 C14 =
 C20 C22 C49 C28 C60 C71 C69 C61 C13 C72 C21 C12 C27 C78 C48 C50 C51 C57 C29 =
 C68 C31 C58 C18 C30 C77 C56 C16 C33 C17 C32 C34 C36 C35 C76 C25 C24 C26 =
 C24A C26A C25A C54 C53 C52 C74 C73 C75
RIGU 0.01 0.01 C73 C74 C75
ISOR 0.005 0.01 C52
ISOR 0.005 0.01 C53
ISOR 0.01 0.02 C75
ISOR 0.01 0.02 C74
ISOR 0.01 0.02 C73

L.S. 20 0 19
PLAN  2
SIZE 0.1 0.1 0.1
FREE B3 Dy3
FREE B2 Dy3
FREE Dy2 B1
FREE Dy2 B2
FREE Dy1 B1
ABIN
fmap 2 53
acta
OMIT 0 1 3
OMIT 0 3 1
OMIT 1 0 1
OMIT 0 4 0
OMIT -1 3 2
OMIT -1 5 2
OMIT 1 2 1
OMIT -1 0 1
REM <olex2.extras>
REM <HklSrc "%.\\exp_1947_sq.hkl">
REM </olex2.extras>

WGHT    0.049900    4.370800
FVAR       0.16284   0.56546
DY2   4    0.497339    0.682250    0.636113    11.00000    0.01243    0.02125 =
         0.01171   -0.00158   -0.00062    0.00058
DY3   4    0.685765    0.800328    0.763229    11.00000    0.01744    0.01901 =
         0.01862   -0.00445   -0.00145    0.00036
DY1   4    0.370613    0.649900    0.792609    11.00000    0.02354    0.02480 =
         0.01606    0.00003    0.00423    0.00305
C41   1    0.641925    0.741552    0.607572    11.00000    0.01640    0.02217 =
         0.01669    0.00293    0.00301   -0.00163
AFIX  43
H41   2    0.638832    0.783491    0.612363    11.00000   -1.20000
AFIX   0
C8    1    0.358278    0.612655    0.584679    11.00000    0.01471    0.02965 =
         0.01615   -0.00513   -0.00080    0.00174
C37   1    0.685415    0.699480    0.645360    11.00000    0.01523    0.02031 =
         0.01401   -0.00032    0.00061   -0.00017
C1    1    0.281007    0.688914    0.699466    11.00000    0.01517    0.02565 =
         0.01712   -0.00247    0.00187    0.00191
C42   1    0.740122    0.716514    0.696036    11.00000    0.01757    0.01972 =
         0.01525   -0.00213   -0.00054    0.00138
C5    1    0.307020    0.740662    0.730637    11.00000    0.01918    0.02357 =
         0.01852   -0.00069    0.00259    0.00125
AFIX  43
H5    2    0.354237    0.768491    0.725282    11.00000   -1.20000
AFIX   0
C9    1    0.340874    0.672361    0.564693    11.00000    0.01691    0.03431 =
         0.01380   -0.00315    0.00080    0.00269
AFIX  43
H9    2    0.348782    0.684642    0.531436    11.00000   -1.20000
AFIX   0
C43   1    0.730911    0.687761    0.743910    11.00000    0.01784    0.02226 =
         0.01321   -0.00100   -0.00128    0.00030
AFIX  43
H43   2    0.682860    0.660492    0.749141    11.00000   -1.20000
AFIX   0
C40   1    0.604408    0.710649    0.562068    11.00000    0.01943    0.02829 =
         0.01588    0.00429    0.00051   -0.00107
C38   1    0.673689    0.639727    0.622549    11.00000    0.01593    0.02171 =
         0.01534   -0.00370    0.00296    0.00090
C44   1    0.805997    0.706927    0.782446    11.00000    0.01869    0.02423 =
         0.01570   -0.00291   -0.00310    0.00129
C39   1    0.620601    0.648006    0.572441    11.00000    0.01686    0.02585 =
         0.01332   -0.00064    0.00083   -0.00042
AFIX  43
H39   2    0.599490    0.616584    0.549679    11.00000   -1.20000
AFIX   0
C7    1    0.344118    0.615539    0.636908    11.00000    0.01157    0.02650 =
         0.01897   -0.00225    0.00005   -0.00274
AFIX  43
H7    2    0.353173    0.583113    0.660088    11.00000   -1.20000
AFIX   0
C45   1    0.858046    0.750777    0.758210    11.00000    0.01392    0.02383 =
         0.02206   -0.00518   -0.00179    0.00161
AFIX  43
H45   2    0.909837    0.772711    0.774880    11.00000   -1.20000
AFIX   0
C4    1    0.250918    0.743892    0.771009    11.00000    0.01994    0.02434 =
         0.02261   -0.00278    0.00278   -0.00113
C2    1    0.209490    0.656398    0.722160    11.00000    0.01929    0.02668 =
         0.02108   -0.00233    0.00456    0.00142
C55   1    0.835775    0.677668    0.835724    11.00000    0.02477    0.03107 =
         0.01435   -0.00282   -0.00495    0.00452
C10   1    0.309429    0.710939    0.603026    11.00000    0.01400    0.02900 =
         0.01871   -0.00214   -0.00007    0.00333
C70   1    0.711695    0.862921    0.897417    11.00000    0.03742    0.03085 =
         0.02435   -0.00613    0.00095   -0.00083
AFIX 137
H70A  2    0.659365    0.835925    0.900459    11.00000   -1.50000
H70B  2    0.705147    0.899304    0.917077    11.00000   -1.50000
H70C  2    0.770782    0.843081    0.910487    11.00000   -1.50000
AFIX   0
C47   1    0.728842    0.580135    0.636147    11.00000    0.01950    0.02099 =
         0.02100   -0.00289    0.00306    0.00166
C6    1    0.314176    0.674634    0.649300    11.00000    0.01242    0.02761 =
         0.01784   -0.00329    0.00052    0.00012
C63   1    0.763290    0.912315    0.767461    11.00000    0.03431    0.02217 =
         0.03148   -0.00697    0.00773   -0.00530
C11   1    0.145921    0.603128    0.700273    11.00000    0.01749    0.03293 =
         0.02880   -0.00922    0.00460   -0.00523
C65   1    0.711370    0.879212    0.841654    11.00000    0.02451    0.01843 =
         0.02603   -0.00598   -0.00088   -0.00193
C59   1    0.873417    0.787438    0.664400    11.00000    0.01820    0.03055 =
         0.02392   -0.00158    0.00007   -0.00325
C67   1    0.663448    0.921722    0.762114    11.00000    0.03276    0.01943 =
         0.02771   -0.00654   -0.00054   -0.00294
C3    1    0.193521    0.690795    0.766665    11.00000    0.02225    0.02740 =
         0.02091   -0.00467    0.00730    0.00006
AFIX  43
H3    2    0.151529    0.679869    0.789444    11.00000   -1.20000
AFIX   0
C19   1    0.358615    0.553510    0.553733    11.00000    0.02147    0.03330 =
         0.02123   -0.01051   -0.00185   -0.00068
C46   1    0.820201    0.756747    0.704681    11.00000    0.01481    0.02316 =
         0.02082   -0.00277   -0.00031   -0.00051
C62   1    0.892810    0.739809    0.623980    11.00000    0.02213    0.04330 =
         0.03289   -0.00803    0.01085   -0.00266
AFIX 137
H62A  2    0.925628    0.705543    0.641210    11.00000   -1.50000
H62B  2    0.931627    0.757638    0.600628    11.00000   -1.50000
H62C  2    0.833295    0.726483    0.604845    11.00000   -1.50000
AFIX   0
C66   1    0.631795    0.902190    0.808068    11.00000    0.02448    0.01749 =
         0.02907   -0.00811    0.00141   -0.00027
C23   1    0.257383    0.771556    0.588160    11.00000    0.02194    0.03115 =
         0.02371    0.00084   -0.00334    0.00841
C64   1    0.793188    0.885409    0.816375    11.00000    0.02613    0.02035 =
         0.03016   -0.00727   -0.00025   -0.00177
C15   1    0.240142    0.800056    0.805371    11.00000    0.02031    0.02785 =
         0.02703   -0.01070    0.00493   -0.00047
C14   1    0.102704    0.616205    0.643842    11.00000    0.01978    0.04880 =
         0.03530   -0.01258    0.00020   -0.00505
AFIX 137
H14A  2    0.066931    0.653527    0.642311    11.00000   -1.50000
H14B  2    0.061125    0.583315    0.630973    11.00000   -1.50000
H14C  2    0.153053    0.619944    0.622984    11.00000   -1.50000
AFIX   0
C20   1    0.408003    0.560359    0.505748    11.00000    0.02636    0.04348 =
         0.02107   -0.01458   -0.00186    0.00027
AFIX 137
H20A  2    0.379753    0.593643    0.485037    11.00000   -1.50000
H20B  2    0.400586    0.523408    0.485826    11.00000   -1.50000
H20C  2    0.474742    0.568335    0.516191    11.00000   -1.50000
AFIX   0
C22   1    0.401901    0.500863    0.587077    11.00000    0.04504    0.03736 =
         0.03450   -0.01159    0.00236    0.00746
AFIX 137
H22A  2    0.467769    0.509532    0.599473    11.00000   -1.50000
H22B  2    0.397546    0.464163    0.566798    11.00000   -1.50000
H22C  2    0.367732    0.495638    0.616021    11.00000   -1.50000
AFIX   0
C49   1    0.782986    0.574124    0.689972    11.00000    0.03101    0.02835 =
         0.03303   -0.00478   -0.00225    0.00692
AFIX 137
H49A  2    0.825025    0.608389    0.697259    11.00000   -1.50000
H49B  2    0.819762    0.537175    0.692395    11.00000   -1.50000
H49C  2    0.738727    0.572972    0.714615    11.00000   -1.50000
AFIX   0
C28   1    0.301292    0.605239    0.874833    11.00000    0.04954    0.03793 =
         0.03014    0.01392    0.01819    0.00532
C60   1    0.972171    0.810232    0.690758    11.00000    0.02246    0.03875 =
         0.03646    0.00254    0.00179   -0.00883
AFIX 137
H60A  2    0.963489    0.840687    0.716114    11.00000   -1.50000
H60B  2    1.006530    0.827518    0.665093    11.00000   -1.50000
H60C  2    1.007744    0.776629    0.707413    11.00000   -1.50000
AFIX   0
C71   1    0.533483    0.912813    0.821988    11.00000    0.02708    0.02906 =
         0.04147   -0.00732    0.00546    0.00200
AFIX 137
H71A  2    0.486827    0.907997    0.791645    11.00000   -1.50000
H71B  2    0.529674    0.953387    0.835364    11.00000   -1.50000
H71C  2    0.521245    0.883830    0.847831    11.00000   -1.50000
AFIX   0
C69   1    0.895639    0.877015    0.841102    11.00000    0.02501    0.03061 =
         0.04850   -0.01598   -0.00408    0.00094
AFIX 137
H69A  2    0.902122    0.838710    0.859095    11.00000   -1.50000
H69B  2    0.913424    0.909564    0.865194    11.00000   -1.50000
H69C  2    0.936514    0.877434    0.814741    11.00000   -1.50000
AFIX   0
C61   1    0.819099    0.841383    0.635285    11.00000    0.02961    0.03160 =
         0.03140    0.00556    0.00035   -0.00699
AFIX 137
H61A  2    0.774794    0.826044    0.606838    11.00000   -1.50000
H61B  2    0.863903    0.868152    0.622355    11.00000   -1.50000
H61C  2    0.784921    0.863401    0.658609    11.00000   -1.50000
AFIX   0
C13   1    0.197073    0.540864    0.702194    11.00000    0.02817    0.03022 =
         0.04473   -0.01099    0.01145   -0.00868
AFIX 137
H13A  2    0.226732    0.535864    0.671586    11.00000   -1.50000
H13B  2    0.151376    0.508832    0.703914    11.00000   -1.50000
H13C  2    0.244943    0.539149    0.732278    11.00000   -1.50000
AFIX   0
C72   1    0.602565    0.954876    0.718268    11.00000    0.05155    0.02402 =
         0.03244   -0.00174   -0.00755   -0.00133
AFIX 137
H72A  2    0.631063    0.951048    0.687165    11.00000   -1.50000
H72B  2    0.598332    0.997218    0.727010    11.00000   -1.50000
H72C  2    0.539696    0.937383    0.712828    11.00000   -1.50000
AFIX   0
C21   1    0.252669    0.537762    0.535525    11.00000    0.02800    0.05313 =
         0.03636   -0.02158    0.00517   -0.01319
AFIX 137
H21A  2    0.221262    0.530062    0.565150    11.00000   -1.50000
H21B  2    0.248763    0.502090    0.513978    11.00000   -1.50000
H21C  2    0.222119    0.571344    0.516129    11.00000   -1.50000
AFIX   0
C12   1    0.060800    0.596984    0.730896    11.00000    0.02450    0.03859 =
         0.04321   -0.01409    0.01266   -0.01172
AFIX 137
H12A  2    0.084181    0.588534    0.766607    11.00000   -1.50000
H12B  2    0.020190    0.564237    0.716671    11.00000   -1.50000
H12C  2    0.025096    0.634361    0.728453    11.00000   -1.50000
AFIX   0
B1    3    0.502694    0.611436    0.732349    11.00000    0.01946    0.02478 =
         0.01639   -0.00181   -0.00324   -0.00187
C27   1    0.319467    0.553747    0.846377    11.00000    0.06008    0.03510 =
         0.02837    0.01278    0.00791   -0.00064

C78   1    0.488522    0.968638    1.009395    11.00000    0.02589    0.06634 =
         0.02787   -0.00061    0.00060    0.00706
AFIX  23
H78A  2    0.428596    0.970639    1.023310    11.00000   -1.20000
H78B  2    0.537884    0.956928    1.037452    11.00000   -1.20000
AFIX   0

C48   1    0.661072    0.525192    0.626586    11.00000    0.03169    0.02866 =
         0.03052   -0.00075    0.00392   -0.00096
AFIX 137
H48A  2    0.618444    0.524839    0.652089    11.00000   -1.50000
H48B  2    0.697728    0.488193    0.629085    11.00000   -1.50000
H48C  2    0.624726    0.528235    0.592616    11.00000   -1.50000
AFIX   0
C50   1    0.801561    0.574337    0.597483    11.00000    0.03115    0.03537 =
         0.04042   -0.00158    0.01082    0.00620
AFIX 137
H50A  2    0.768432    0.576029    0.562676    11.00000   -1.50000
H50B  2    0.834714    0.536156    0.602867    11.00000   -1.50000
H50C  2    0.846694    0.607227    0.602896    11.00000   -1.50000
AFIX   0
C51   1    0.582272    0.740060    0.508983    11.00000    0.03798    0.03984 =
         0.01903    0.01183   -0.00680   -0.00961
B2    3    0.525060    0.799189    0.687577    11.00000    0.02269    0.02086 =
         0.02607   -0.00387    0.00596    0.00053
C57   1    0.810447    0.716122    0.880718    11.00000    0.03931    0.04186 =
         0.01931   -0.00162    0.00036    0.00903
AFIX 137
H57A  2    0.841180    0.755146    0.880625    11.00000   -1.50000
H57B  2    0.831779    0.695670    0.912866    11.00000   -1.50000
H57C  2    0.742475    0.721698    0.876919    11.00000   -1.50000
AFIX   0
C29   1    0.387146    0.632481    0.894137    11.00000    0.06316    0.04662 =
         0.02599    0.00952    0.01355   -0.00413
C68   1    0.828852    0.943229    0.735176    11.00000    0.04708    0.03206 =
         0.05089   -0.00183    0.01978   -0.00723
AFIX 137
H68A  2    0.885996    0.919470    0.735738    11.00000   -1.50000
H68B  2    0.845050    0.983058    0.749015    11.00000   -1.50000
H68C  2    0.797434    0.946930    0.700130    11.00000   -1.50000
AFIX   0
C31   1    0.419507    0.549174    0.847435    11.00000    0.06873    0.04605 =
         0.03211    0.01715    0.02470    0.02255
C58   1    0.943639    0.668296    0.843923    11.00000    0.03451    0.09005 =
         0.02724    0.01735    0.00572    0.02870
AFIX 137
H58A  2    0.960945    0.642345    0.817118    11.00000   -1.50000
H58B  2    0.962995    0.649630    0.877084    11.00000   -1.50000
H58C  2    0.974940    0.707008    0.842731    11.00000   -1.50000
AFIX   0
C18   1    0.151247    0.794492    0.831243    11.00000    0.03642    0.04073 =
         0.04713   -0.01736    0.02066   -0.00316
AFIX 137
H18A  2    0.095845    0.793029    0.805227    11.00000   -1.50000
H18B  2    0.146852    0.829089    0.853337    11.00000   -1.50000
H18C  2    0.154726    0.757834    0.851557    11.00000   -1.50000
AFIX   0
C30   1    0.460648    0.598258    0.877435    11.00000    0.05086    0.06446 =
         0.03780    0.02793    0.00639    0.00028

C77   1    0.480662    0.919664    0.967968    11.00000    0.04638    0.06998 =
         0.04100   -0.01035   -0.00279    0.00513
AFIX  23
H77A  2    0.429684    0.930526    0.940481    11.00000   -1.20000
H77B  2    0.539748    0.918537    0.953179    11.00000   -1.20000
AFIX   0

C56   1    0.787033    0.616039    0.837727    11.00000    0.07508    0.04076 =
         0.02802    0.00912   -0.01852   -0.01127
AFIX 137
H56A  2    0.718986    0.621531    0.832366    11.00000   -1.50000
H56B  2    0.806388    0.597615    0.870989    11.00000   -1.50000
H56C  2    0.804973    0.590084    0.811089    11.00000   -1.50000
AFIX   0
C16   1    0.228510    0.855491    0.770667    11.00000    0.08286    0.02989 =
         0.05151   -0.00768    0.02902    0.00028
AFIX 137
H16A  2    0.284092    0.860079    0.753798    11.00000   -1.50000
H16B  2    0.220955    0.891098    0.791109    11.00000   -1.50000
H16C  2    0.173088    0.850537    0.745032    11.00000   -1.50000
AFIX   0
C33   1    0.203825    0.620959    0.889668    11.00000    0.05884    0.06656 =
         0.05485    0.02014    0.03270    0.01291
AFIX 137
H33A  2    0.199120    0.664289    0.893905    11.00000   -1.50000
H33B  2    0.196406    0.601000    0.921615    11.00000   -1.50000
H33C  2    0.154559    0.607490    0.862827    11.00000   -1.50000
AFIX   0
C17   1    0.325686    0.807142    0.847060    11.00000    0.03968    0.07261 =
         0.06734   -0.04979   -0.01194    0.01201
AFIX 137
H17A  2    0.327874    0.773595    0.870859    11.00000   -1.50000
H17B  2    0.320377    0.844685    0.865368    11.00000   -1.50000
H17C  2    0.383080    0.807643    0.831403    11.00000   -1.50000
AFIX   0
C32   1    0.248745    0.502571    0.831025    11.00000    0.09421    0.05373 =
         0.05220    0.01262    0.00300   -0.02410
AFIX 137
H32A  2    0.188498    0.519538    0.816002    11.00000   -1.50000
H32B  2    0.240347    0.479211    0.861179    11.00000   -1.50000
H32C  2    0.272668    0.476601    0.806184    11.00000   -1.50000
AFIX   0
C34   1    0.405699    0.682540    0.933647    11.00000    0.10594    0.06764 =
         0.03771    0.00000    0.01152   -0.02504
AFIX 137
H34A  2    0.443021    0.714003    0.920634    11.00000   -1.50000
H34B  2    0.439949    0.666341    0.965178    11.00000   -1.50000
H34C  2    0.345982    0.699264    0.940376    11.00000   -1.50000
AFIX   0
C36   1    0.468665    0.495035    0.826146    11.00000    0.10880    0.05690 =
         0.06611    0.02732    0.04313    0.04504
AFIX 137
H36A  2    0.433881    0.483271    0.793266    11.00000   -1.50000
H36B  2    0.470479    0.461493    0.849930    11.00000   -1.50000
H36C  2    0.532668    0.506164    0.821803    11.00000   -1.50000
AFIX   0
C35   1    0.566172    0.606078    0.893839    11.00000    0.06002    0.10535 =
         0.07096    0.05091   -0.00038   -0.00433
AFIX 137
H35A  2    0.600219    0.577063    0.875863    11.00000   -1.50000
H35B  2    0.581120    0.599525    0.930521    11.00000   -1.50000
H35C  2    0.584628    0.646644    0.885616    11.00000   -1.50000
AFIX   0

C76   1    0.461121    0.856787    0.987704    11.00000    0.08971    0.07674 =
         0.07466   -0.00792   -0.00891    0.00216
AFIX 137
H76A  2    0.457015    0.828068    0.959678    11.00000   -1.50000
H76B  2    0.401889    0.857169    1.001623    11.00000   -1.50000
H76C  2    0.512045    0.845177    1.014348    11.00000   -1.50000
AFIX   0

PART 1
C25   1    0.304549    0.828150    0.611131    21.00000    0.02917    0.02846 =
         0.03356   -0.00099    0.00029    0.00816
AFIX 137
H25A  2    0.316231    0.824338    0.648188    21.00000   -1.50000
H25B  2    0.263662    0.862536    0.601795    21.00000   -1.50000
H25C  2    0.364084    0.833971    0.598182    21.00000   -1.50000
AFIX   0
C24   1    0.232772    0.778343    0.529537    21.00000    0.03019    0.04037 =
         0.03010    0.00277   -0.00374    0.01343
AFIX 137
H24A  2    0.290437    0.777717    0.514128    21.00000   -1.50000
H24B  2    0.200154    0.816321    0.521613    21.00000   -1.50000
H24C  2    0.192233    0.745262    0.515966    21.00000   -1.50000
AFIX   0
C26   1    0.156033    0.766595    0.607566    21.00000    0.02523    0.03918 =
         0.03579    0.00305    0.00303    0.00917
AFIX 137
H26A  2    0.124414    0.730041    0.594023    21.00000   -1.50000
H26B  2    0.117828    0.801362    0.595624    21.00000   -1.50000
H26C  2    0.164720    0.765389    0.644758    21.00000   -1.50000
AFIX   0
PART 0
PART 2
C24A  1    0.317979    0.809123    0.550852   -21.00000    0.03313    0.03962 =
         0.02776    0.00734    0.00186    0.00999
AFIX 137
H24D  2    0.383374    0.811901    0.566838   -21.00000   -1.50000
H24E  2    0.291807    0.849377    0.545320   -21.00000   -1.50000
H24F  2    0.314830    0.788457    0.518190   -21.00000   -1.50000
AFIX   0
C26A  1    0.164115    0.756640    0.556389   -21.00000    0.02529    0.04236 =
         0.02716    0.00343   -0.00859    0.00865
AFIX 137
H26D  2    0.175093    0.734022    0.526279   -21.00000   -1.50000
H26E  2    0.130731    0.793693    0.545811   -21.00000   -1.50000
H26F  2    0.126396    0.732590    0.576596   -21.00000   -1.50000
AFIX   0
C25A  1    0.244709    0.814794    0.631411   -21.00000    0.03009    0.03229 =
         0.02982   -0.00055   -0.00187    0.01147
AFIX 137
H25D  2    0.216583    0.793491    0.657609   -21.00000   -1.50000
H25E  2    0.203661    0.847723    0.618038   -21.00000   -1.50000
H25F  2    0.305793    0.830770    0.646197   -21.00000   -1.50000
AFIX   0
PART 0
C54   1    0.518425    0.701554    0.469526    11.00000    0.03456    0.04557 =
         0.01570    0.00660   -0.00471    0.00020
AFIX 137
H54A  2    0.544377    0.661161    0.468832    11.00000   -1.50000
H54B  2    0.515212    0.719723    0.435818    11.00000   -1.50000
H54C  2    0.455430    0.699501    0.479049    11.00000   -1.50000
AFIX   0
C53   1    0.536505    0.802144    0.512215    11.00000    0.13183    0.04914 =
         0.04661    0.01118   -0.03904    0.01003
AFIX 137
H53A  2    0.474912    0.797446    0.523099    11.00000   -1.50000
H53B  2    0.529276    0.821318    0.478775    11.00000   -1.50000
H53C  2    0.576326    0.827007    0.536820    11.00000   -1.50000
AFIX   0
C52   1    0.678551    0.746259    0.489297    11.00000    0.06234    0.13717 =
         0.03250    0.02866   -0.00208   -0.04016
AFIX 137
H52A  2    0.719091    0.773197    0.511680    11.00000   -1.50000
H52B  2    0.668776    0.762567    0.454765    11.00000   -1.50000
H52C  2    0.708227    0.706906    0.489087    11.00000   -1.50000
AFIX   0
H2A   2    0.488072    0.787333    0.649194    11.00000    0.00393
H2B   2    0.596549    0.829369    0.687202    11.00000    0.02609
H2C   2    0.544714    0.748225    0.704156    11.00000    0.04140
H1A   2    0.476757    0.661001    0.731360    11.00000    0.02598
H2D   2    0.480334    0.825164    0.706654    11.00000    0.03033
H1B   2    0.560885    0.603795    0.763482    11.00000    0.03354
H1C   2    0.525357    0.602381    0.691942    11.00000    0.03138
H1D   2    0.428710    0.590343    0.732385    11.00000    0.04100
B3    3    0.550050    0.749642    0.824277    11.00000    0.01782    0.03606 =
         0.02358   -0.00390    0.00122   -0.00178
AFIX   3
H3A   2    0.558490    0.764622    0.868587    11.00000   -1.50000
H3B   2    0.485340    0.714712    0.823107    11.00000   -1.50000
H3C   2    0.537390    0.795752    0.800207    11.00000   -1.50000
H3D   2    0.631860    0.736962    0.824307    11.00000   -1.50000
AFIX   0

C74   1    0.630491    0.505399    1.015517    11.00000    0.19694    0.19097 =
         0.14931    0.06855   -0.00616   -0.01430
AFIX  23
H74A  2    0.639454    0.494397    1.051932    11.00000   -1.20000
H74B  2    0.633570    0.549373    1.012082    11.00000   -1.20000
AFIX   0
C73   1    0.535896    0.478675    0.985785    11.00000    0.18982    0.17359 =
         0.13927    0.06650   -0.00266   -0.01302
AFIX  23
H73A  2    0.528426    0.435579    0.992565    11.00000   -1.20000
H73B  2    0.529490    0.485877    0.948736    11.00000   -1.20000
AFIX   0
C75   1    0.703334    0.472262    0.985373    11.00000    0.23259    0.22486 =
         0.16201    0.07698   -0.03790    0.01316
AFIX 137
H75A  2    0.676165    0.467971    0.949626    11.00000   -1.50000
H75B  2    0.717558    0.432657    1.000195    11.00000   -1.50000
H75C  2    0.761033    0.495797    0.987776    11.00000   -1.50000
AFIX   0
HKLF 4


REM  exp_1947_a.res in P2(1)/n
REM wR2 = 0.1040, GooF = S = 1.021, Restrained GooF = 1.015 for all data
REM R1 = 0.0402 for 13632 Fo > 4sig(Fo) and 0.0458 for all 15365 data
REM 856 parameters refined using 2213 restraints

END

WGHT      0.0499      4.3798

REM Highest difference peak  1.758,  deepest hole -0.878,  1-sigma level  0.114
Q1    1   0.4180  0.6600  0.8067  11.00000  0.05    1.76
Q2    1   0.5520  0.6809  0.6594  11.00000  0.05    1.24
;
_shelx_res_checksum              12080
_shelx_fab_file                  
;
    0    0    2     59.86      0.00
    0    0    4     12.99      0.00
    0    0    6    -11.87      0.00
    0    0    8    -11.34      0.00
    0    0   10     -1.20      0.00
    0    0   12      3.66      0.00
    0    0   14      2.90      0.00
    0    0   16     -1.94      0.00
    0    0   18     -5.48      0.00
    0    0   20     -3.58      0.00
    0    0   22     -0.41      0.00
    0    0   24      1.41      0.00
    0    0   26      1.26      0.00
    0    0   28      0.82      0.00
    0    0   30      0.25      0.00
    0    1    2      6.00      0.00
    0    1    4      5.56      0.00
    0    1    5      4.46      0.00
    0    1    6      0.07      0.00
    0    1    7     11.89      0.00
    0    1    8     -2.79      0.00
    0    1    9      5.41      0.00
    0    1   10     -2.88      0.00
    0    1   11     -1.38      0.00
    0    1   12     -1.69      0.00
    0    1   13     -3.95      0.00
    0    1   14     -0.20      0.00
    0    1   15     -0.40      0.00
    0    1   16      0.43      0.00
    0    1   17      3.98      0.00
    0    1   18      0.02      0.00
    0    1   19      4.62      0.00
    0    1   20     -0.57      0.00
    0    1   21      1.75      0.00
    0    1   22     -0.56      0.00
    0    1   23     -0.89      0.00
    0    1   24     -0.07      0.00
    0    1   25     -1.03      0.00
    0    1   26     -0.06      0.00
    0    1   27     -0.96      0.00
    0    1   28      0.07      0.00
    0    1   29     -0.54      0.00
    0    1   30      0.14      0.00
    0    1   31     -0.22      0.00
    0    2    0     73.16      0.00
    0    2    1     -7.95      0.00
    0    2    2     49.60      0.00
    0    2    3    -13.58      0.00
    0    2    4     11.17      0.00
    0    2    5     -6.87      0.00
    0    2    6     -9.76      0.00
    0    2    7      2.36      0.00
    0    2    8     -9.73      0.00
    0    2    9      6.05      0.00
    0    2   10     -1.08      0.00
    0    2   11      4.34      0.00
    0    2   12      3.01      0.00
    0    2   13      1.66      0.00
    0    2   14      2.02      0.00
    0    2   15     -0.52      0.00
    0    2   16     -1.99      0.00
    0    2   17     -0.81      0.00
    0    2   18     -4.53      0.00
    0    2   19      0.67      0.00
    0    2   20     -2.94      0.00
    0    2   21      1.14      0.00
    0    2   22     -0.46      0.00
    0    2   23      0.71      0.00
    0    2   24      1.00      0.00
    0    2   25      0.04      0.00
    0    2   26      0.96      0.00
    0    2   27     -0.21      0.00
    0    2   28      0.63      0.00
    0    2   29     -0.38      0.00
    0    2   30      0.18      0.00
    0    2   31     -0.50      0.00
    0    3    2     14.47      0.00
    0    3    3    -25.30      0.00
    0    3    4     14.18      0.00
    0    3    5      2.92      0.00
    0    3    6      1.37      0.00
    0    3    7      9.28      0.00
    0    3    8     -6.18      0.00
    0    3    9      4.46      0.00
    0    3   10     -6.97      0.00
    0    3   11     -0.94      0.00
    0    3   12     -4.16      0.00
    0    3   13     -2.48      0.00
    0    3   14     -0.78      0.00
    0    3   15      0.44      0.00
    0    3   16      0.65      0.00
    0    3   17      3.25      0.00
    0    3   18     -0.04      0.00
    0    3   19      3.20      0.00
    0    3   20     -1.20      0.00
    0    3   21      1.10      0.00
    0    3   22     -1.32      0.00
    0    3   23     -0.50      0.00
    0    3   24     -0.29      0.00
    0    3   25     -0.70      0.00
    0    3   26     -0.08      0.00
    0    3   27     -0.57      0.00
    0    3   28      0.28      0.00
    0    3   29     -0.27      0.00
    0    3   30      0.38      0.00
    0    3   31     -0.08      0.00
    0    4    1    -10.82      0.00
    0    4    2     28.54      0.00
    0    4    3    -18.99      0.00
    0    4    4      7.09      0.00
    0    4    5    -10.58      0.00
    0    4    6     -5.72      0.00
    0    4    7      2.42      0.00
    0    4    8     -6.57      0.00
    0    4    9      8.41      0.00
    0    4   10     -0.98      0.00
    0    4   11      6.37      0.00
    0    4   12      1.78      0.00
    0    4   13      2.70      0.00
    0    4   14      0.51      0.00
    0    4   15     -0.11      0.00
    0    4   16     -2.05      0.00
    0    4   17     -0.74      0.00
    0    4   18     -2.73      0.00
    0    4   19      0.65      0.00
    0    4   20     -1.48      0.00
    0    4   21      1.33      0.00
    0    4   22     -0.14      0.00
    0    4   23      1.22      0.00
    0    4   24      0.52      0.00
    0    4   25      0.34      0.00
    0    4   26      0.60      0.00
    0    4   27     -0.31      0.00
    0    4   28      0.52      0.00
    0    4   29     -0.62      0.00
    0    4   30      0.18      0.00
    0    4   31     -0.78      0.00
    0    5    1    -25.82      0.00
    0    5    2     15.72      0.00
    0    5    3    -13.40      0.00
    0    5    4     16.64      0.00
    0    5    5      1.26      0.00
    0    5    6      3.28      0.00
    0    5    7      5.98      0.00
    0    5    8     -6.26      0.00
    0    5    9      3.27      0.00
    0    5   10     -8.00      0.00
    0    5   11     -0.29      0.00
    0    5   12     -4.79      0.00
    0    5   13     -1.06      0.00
    0    5   14     -1.27      0.00
    0    5   15      0.90      0.00
    0    5   16      0.25      0.00
    0    5   17      2.33      0.00
    0    5   18      0.02      0.00
    0    5   19      1.68      0.00
    0    5   20     -0.86      0.00
    0    5   21      0.19      0.00
    0    5   22     -1.29      0.00
    0    5   23     -0.32      0.00
    0    5   24     -0.48      0.00
    0    5   25     -0.69      0.00
    0    5   26      0.07      0.00
    0    5   27     -0.77      0.00
    0    5   28      0.52      0.00
    0    5   29     -0.60      0.00
    0    5   30      0.42      0.00
    0    5   31     -0.11      0.00
    0    6    0     16.32      0.00
    0    6    1     -8.91      0.00
    0    6    2     11.81      0.00
    0    6    3    -16.29      0.00
    0    6    4      3.21      0.00
    0    6    5     -9.84      0.00
    0    6    6     -2.78      0.00
    0    6    7      1.90      0.00
    0    6    8     -3.99      0.00
    0    6    9      8.00      0.00
    0    6   10     -1.09      0.00
    0    6   11      6.32      0.00
    0    6   12      0.97      0.00
    0    6   13      2.75      0.00
    0    6   14      0.07      0.00
    0    6   15      0.36      0.00
    0    6   16     -1.60      0.00
    0    6   17     -0.32      0.00
    0    6   18     -1.37      0.00
    0    6   19      0.13      0.00
    0    6   20     -0.26      0.00
    0    6   21      0.69      0.00
    0    6   22      0.49      0.00
    0    6   23      0.94      0.00
    0    6   24      0.44      0.00
    0    6   25      0.26      0.00
    0    6   26      0.66      0.00
    0    6   27     -0.36      0.00
    0    6   28      1.04      0.00
    0    6   29     -0.41      0.00
    0    6   30      0.58      0.00
    0    7    1     -8.67      0.00
    0    7    2     11.97      0.00
    0    7    3     -4.81      0.00
    0    7    4     13.30      0.00
    0    7    5      0.45      0.00
    0    7    6      3.28      0.00
    0    7    7      3.09      0.00
    0    7    8     -5.30      0.00
    0    7    9      2.00      0.00
    0    7   10     -7.06      0.00
    0    7   11      0.18      0.00
    0    7   12     -4.13      0.00
    0    7   13     -0.63      0.00
    0    7   14     -1.37      0.00
    0    7   15      0.30      0.00
    0    7   16      0.07      0.00
    0    7   17      1.29      0.00
    0    7   18      0.31      0.00
    0    7   19      0.67      0.00
    0    7   20     -0.10      0.00
    0    7   21     -0.42      0.00
    0    7   22     -0.50      0.00
    0    7   23     -0.10      0.00
    0    7   24     -0.22      0.00
    0    7   25     -0.53      0.00
    0    7   26      0.32      0.00
    0    7   27     -1.25      0.00
    0    7   28      0.46      0.00
    0    7   29     -1.47      0.00
    0    7   30      0.13      0.00
    0    8    0      3.50      0.00
    0    8    1     -5.61      0.00
    0    8    2      2.73      0.00
    0    8    3    -10.83      0.00
    0    8    4      0.68      0.00
    0    8    5     -6.56      0.00
    0    8    6     -0.80      0.00
    0    8    7      1.89      0.00
    0    8    8     -1.84      0.00
    0    8    9      6.36      0.00
    0    8   10     -1.11      0.00
    0    8   11      5.29      0.00
    0    8   12      0.39      0.00
    0    8   13      2.39      0.00
    0    8   14      0.46      0.00
    0    8   15      0.47      0.00
    0    8   16     -0.47      0.00
    0    8   17     -0.08      0.00
    0    8   18     -0.39      0.00
    0    8   19     -0.29      0.00
    0    8   20      0.20      0.00
    0    8   21     -0.18      0.00
    0    8   22      0.36      0.00
    0    8   23     -0.21      0.00
    0    8   24     -0.08      0.00
    0    8   25     -0.43      0.00
    0    8   26      0.55      0.00
    0    8   27     -0.31      0.00
    0    8   28      1.69      0.00
    0    8   29      0.11      0.00
    0    8   30      1.19      0.00
    0    9    1      0.41      0.00
    0    9    2      7.33      0.00
    0    9    3      0.28      0.00
    0    9    4      7.98      0.00
    0    9    5      0.16      0.00
    0    9    6      1.94      0.00
    0    9    7      0.53      0.00
    0    9    8     -3.87      0.00
    0    9    9      0.64      0.00
    0    9   10     -4.92      0.00
    0    9   11      0.58      0.00
    0    9   12     -3.06      0.00
    0    9   13     -0.35      0.00
    0    9   14     -1.49      0.00
    0    9   15     -0.43      0.00
    0    9   16     -0.15      0.00
    0    9   17      0.16      0.00
    0    9   18      0.31      0.00
    0    9   19     -0.07      0.00
    0    9   20      0.44      0.00
    0    9   21     -0.37      0.00
    0    9   22      0.78      0.00
    0    9   23      0.65      0.00
    0    9   24      0.67      0.00
    0    9   25      0.36      0.00
    0    9   26      0.48      0.00
    0    9   27     -1.04      0.00
    0    9   28     -0.07      0.00
    0    9   29     -1.82      0.00
    0   10    0     -2.76      0.00
    0   10    1     -2.91      0.00
    0   10    2     -2.16      0.00
    0   10    3     -6.10      0.00
    0   10    4     -0.76      0.00
    0   10    5     -3.64      0.00
    0   10    6      0.86      0.00
    0   10    7      1.08      0.00
    0   10    8      0.22      0.00
    0   10    9      3.40      0.00
    0   10   10     -0.84      0.00
    0   10   11      3.48      0.00
    0   10   12     -0.52      0.00
    0   10   13      2.12      0.00
    0   10   14      0.17      0.00
    0   10   15      0.79      0.00
    0   10   16      0.34      0.00
    0   10   17      0.19      0.00
    0   10   18      0.39      0.00
    0   10   19     -0.50      0.00
    0   10   20      0.22      0.00
    0   10   21     -0.96      0.00
    0   10   22     -0.48      0.00
    0   10   23     -1.42      0.00
    0   10   24     -0.97      0.00
    0   10   25     -0.99      0.00
    0   10   26     -0.01      0.00
    0   10   27      0.07      0.00
    0   10   28      1.61      0.00
    0   10   29      0.52      0.00
    0   11    1      4.42      0.00
    0   11    2      3.63      0.00
    0   11    3      2.59      0.00
    0   11    4      3.67      0.00
    0   11    5     -0.10      0.00
    0   11    6      1.11      0.00
    0   11    7     -1.30      0.00
    0   11    8     -1.68      0.00
    0   11    9     -0.32      0.00
    0   11   10     -2.14      0.00
    0   11   11      1.04      0.00
    0   11   12     -1.86      0.00
    0   11   13      0.39      0.00
    0   11   14     -1.69      0.00
    0   11   15     -0.37      0.00
    0   11   16     -0.54      0.00
    0   11   17     -0.51      0.00
    0   11   18      0.13      0.00
    0   11   19     -0.40      0.00
    0   11   20      0.82      0.00
    0   11   21      0.16      0.00
    0   11   22      1.85      0.00
    0   11   23      1.28      0.00
    0   11   24      1.41      0.00
    0   11   25      0.89      0.00
    0   11   26      0.30      0.00
    0   11   27     -0.60      0.00
    0   11   28     -0.80      0.00
    0   12    0     -4.66      0.00
    0   12    1     -1.02      0.00
    0   12    2     -3.92      0.00
    0   12    3     -2.62      0.00
    0   12    4     -1.32      0.00
    0   12    5     -1.66      0.00
    0   12    6      1.61      0.00
    0   12    7     -0.10      0.00
    0   12    8      1.39      0.00
    0   12    9      0.33      0.00
    0   12   10     -0.39      0.00
    0   12   11      1.23      0.00
    0   12   12     -1.18      0.00
    0   12   13      1.48      0.00
    0   12   14     -0.55      0.00
    0   12   15      1.04      0.00
    0   12   16      0.38      0.00
    0   12   17      0.33      0.00
    0   12   18      0.73      0.00
    0   12   19     -0.73      0.00
    0   12   20      0.11      0.00
    0   12   21     -1.44      0.00
    0   12   22     -1.05      0.00
    0   12   23     -1.81      0.00
    0   12   24     -1.07      0.00
    0   12   25     -0.87      0.00
    0   12   26     -0.04      0.00
    0   12   27      0.70      0.00
    0   12   28      1.09      0.00
    0   13    1      4.20      0.00
    0   13    2      1.14      0.00
    0   13    3      2.47      0.00
    0   13    4      0.89      0.00
    0   13    5     -0.22      0.00
    0   13    6      0.60      0.00
    0   13    7     -1.81      0.00
    0   13    8     -0.02      0.00
    0   13    9     -0.65      0.00
    0   13   10      0.03      0.00
    0   13   11      0.94      0.00
    0   13   12     -0.58      0.00
    0   13   13      0.61      0.00
    0   13   14     -1.32      0.00
    0   13   15     -0.12      0.00
    0   13   16     -0.39      0.00
    0   13   17     -0.64      0.00
    0   13   18      0.47      0.00
    0   13   19     -0.27      0.00
    0   13   20      1.15      0.00
    0   13   21      0.65      0.00
    0   13   22      1.87      0.00
    0   13   23      1.12      0.00
    0   13   24      1.08      0.00
    0   13   25      0.18      0.00
    0   13   26     -0.26      0.00
    0   13   27     -0.90      0.00
    0   14    0     -3.45      0.00
    0   14    1      0.07      0.00
    0   14    2     -3.15      0.00
    0   14    3     -0.39      0.00
    0   14    4     -1.15      0.00
    0   14    5     -0.12      0.00
    0   14    6      1.31      0.00
    0   14    7     -0.25      0.00
    0   14    8      1.31      0.00
    0   14    9     -1.21      0.00
    0   14   10      0.15      0.00
    0   14   11     -0.52      0.00
    0   14   12     -0.62      0.00
    0   14   13      0.48      0.00
    0   14   14     -0.23      0.00
    0   14   15      0.81      0.00
    0   14   16      0.46      0.00
    0   14   17      0.13      0.00
    0   14   18      0.75      0.00
    0   14   19     -1.04      0.00
    0   14   20     -0.06      0.00
    0   14   21     -1.42      0.00
    0   14   22     -1.17      0.00
    0   14   23     -1.13      0.00
    0   14   24     -0.37      0.00
    0   14   25     -0.15      0.00
    0   14   26      0.80      0.00
    0   14   27      1.15      0.00
    0   15    1      2.57      0.00
    0   15    2      0.08      0.00
    0   15    3      1.48      0.00
    0   15    4     -0.33      0.00
    0   15    5     -0.14      0.00
    0   15    6      0.24      0.00
    0   15    7     -1.33      0.00
    0   15    8      0.62      0.00
    0   15    9     -0.61      0.00
    0   15   10      1.08      0.00
    0   15   11      0.13      0.00
    0   15   12      0.46      0.00
    0   15   13     -0.10      0.00
    0   15   14     -0.65      0.00
    0   15   15     -0.26      0.00
    0   15   16     -0.07      0.00
    0   15   17     -0.76      0.00
    0   15   18      0.88      0.00
    0   15   19     -0.34      0.00
    0   15   20      1.14      0.00
    0   15   21      0.60      0.00
    0   15   22      0.95      0.00
    0   15   23      0.67      0.00
    0   15   24     -0.07      0.00
    0   15   25     -0.70      0.00
    0   15   26     -0.79      0.00
    0   16    0     -2.08      0.00
    0   16    1      0.46      0.00
    0   16    2     -1.98      0.00
    0   16    3      0.40      0.00
    0   16    4     -0.76      0.00
    0   16    5      0.38      0.00
    0   16    6      0.52      0.00
    0   16    7     -0.18      0.00
    0   16    8      0.47      0.00
    0   16    9     -1.58      0.00
    0   16   10      0.52      0.00
    0   16   11     -1.29      0.00
    0   16   12      0.50      0.00
    0   16   13     -0.06      0.00
    0   16   14      0.67      0.00
    0   16   15      0.69      0.00
    0   16   16      0.60      0.00
    0   16   17      0.17      0.00
    0   16   18      0.77      0.00
    0   16   19     -1.06      0.00
    0   16   20      0.06      0.00
    0   16   21     -1.03      0.00
    0   16   22     -0.98      0.00
    0   16   23      0.07      0.00
    0   16   24      0.09      0.00
    0   16   25      0.68      0.00
    0   17    1      2.10      0.00
    0   17    2     -0.08      0.00
    0   17    3      1.05      0.00
    0   17    4     -0.26      0.00
    0   17    5      0.15      0.00
    0   17    6      0.65      0.00
    0   17    7     -0.54      0.00
    0   17    8      1.16      0.00
    0   17    9     -0.31      0.00
    0   17   10      1.46      0.00
    0   17   11     -0.41      0.00
    0   17   12      0.94      0.00
    0   17   13     -0.55      0.00
    0   17   14     -0.49      0.00
    0   17   15     -0.23      0.00
    0   17   16     -0.60      0.00
    0   17   17     -0.84      0.00
    0   17   18      0.48      0.00
    0   17   19     -0.82      0.00
    0   17   20      0.72      0.00
    0   17   21     -0.02      0.00
    0   17   22      0.14      0.00
    0   17   23      0.40      0.00
    0   17   24     -0.96      0.00
    0   18    0     -1.44      0.00
    0   18    1      0.47      0.00
    0   18    2     -1.38      0.00
    0   18    3      0.13      0.00
    0   18    4     -0.61      0.00
    0   18    5     -0.37      0.00
    0   18    6     -0.20      0.00
    0   18    7     -0.67      0.00
    0   18    8     -0.34      0.00
    0   18    9     -1.44      0.00
    0   18   10      0.41      0.00
    0   18   11     -1.20      0.00
    0   18   12      0.71      0.00
    0   18   13      0.00      0.00
    0   18   14      0.64      0.00
    0   18   15      0.77      0.00
    0   18   16      0.24      0.00
    0   18   17      0.61      0.00
    0   18   18      0.67      0.00
    0   18   19     -0.65      0.00
    0   18   20      0.55      0.00
    0   18   21     -0.62      0.00
    0   18   22     -0.34      0.00
    0   18   23      0.83      0.00
    0   19    1      1.88      0.00
    0   19    2     -0.17      0.00
    0   19    3      0.99      0.00
    0   19    4      0.02      0.00
    0   19    5      0.61      0.00
    0   19    6      1.12      0.00
    0   19    7      0.02      0.00
    0   19    8      1.41      0.00
    0   19    9     -0.08      0.00
    0   19   10      1.20      0.00
    0   19   11     -0.29      0.00
    0   19   12      0.81      0.00
    0   19   13     -0.28      0.00
    0   19   14     -0.67      0.00
    0   19   15      0.07      0.00
    0   19   16     -1.36      0.00
    0   19   17     -0.57      0.00
    0   19   18     -0.15      0.00
    0   19   19     -0.99      0.00
    0   19   20      0.34      0.00
    0   19   21     -0.56      0.00
    0   19   22     -0.01      0.00
    0   20    0     -0.71      0.00
    0   20    1      0.30      0.00
    0   20    2     -0.94      0.00
    0   20    3     -0.34      0.00
    0   20    4     -0.57      0.00
    0   20    5     -1.09      0.00
    0   20    6     -0.25      0.00
    0   20    7     -0.95      0.00
    0   20    8     -0.27      0.00
    0   20    9     -0.93      0.00
    0   20   10      0.18      0.00
    0   20   11     -0.69      0.00
    0   20   12      0.13      0.00
    0   20   13      0.24      0.00
    0   20   14      0.03      0.00
    0   20   15      0.59      0.00
    0   20   16     -0.06      0.00
    0   20   17      0.77      0.00
    0   20   18      0.47      0.00
    0   20   19     -0.23      0.00
    0   20   20      0.79      0.00
    0   21    1      0.71      0.00
    0   21    2     -0.12      0.00
    0   21    3      0.58      0.00
    0   21    4      0.03      0.00
    0   21    5      0.74      0.00
    0   21    6      0.84      0.00
    0   21    7     -0.06      0.00
    0   21    8      1.02      0.00
    0   21    9     -0.40      0.00
    0   21   10      0.52      0.00
    0   21   11     -0.18      0.00
    0   21   12      0.25      0.00
    0   21   13     -0.12      0.00
    0   21   14     -0.74      0.00
    0   21   15     -0.07      0.00
    0   21   16     -1.31      0.00
    0   21   17     -0.24      0.00
    0   21   18     -0.14      0.00
    0   21   19     -0.57      0.00
    0   22    0      0.15      0.00
    0   22    1      0.07      0.00
    0   22    2     -0.42      0.00
    0   22    3     -0.50      0.00
    0   22    4     -0.38      0.00
    0   22    5     -1.02      0.00
    0   22    6      0.25      0.00
    0   22    7     -0.88      0.00
    0   22    8      0.50      0.00
    0   22    9     -0.77      0.00
    0   22   10      0.36      0.00
    0   22   11     -0.31      0.00
    0   22   12     -0.02      0.00
    0   22   13      0.71      0.00
    0   22   14     -0.06      0.00
    0   22   15      0.55      0.00
    0   22   16      0.23      0.00
    0   22   17      0.51      0.00
    0   22   18      0.37      0.00
    0   23    1     -0.58      0.00
    0   23    2      0.29      0.00
    0   23    3     -0.22      0.00
    0   23    4      0.17      0.00
    0   23    5      0.28      0.00
    0   23    6      0.52      0.00
    0   23    7     -0.43      0.00
    0   23    8      0.89      0.00
    0   23    9     -0.83      0.00
    0   23   10      0.31      0.00
    0   23   11     -0.31      0.00
    0   23   12     -0.30      0.00
    0   23   13     -0.21      0.00
    0   23   14     -0.96      0.00
    0   23   15     -0.40      0.00
    0   23   16     -0.89      0.00
    0   24    0      0.77      0.00
    0   24    1     -0.11      0.00
    0   24    2      0.15      0.00
    0   24    3     -0.40      0.00
    0   24    4     -0.07      0.00
    0   24    5     -0.64      0.00
    0   24    6      0.40      0.00
    0   24    7     -0.88      0.00
    0   24    8      0.71      0.00
    0   24    9     -1.13      0.00
    0   24   10      0.58      0.00
    0   24   11     -0.24      0.00
    0   24   12      0.32      0.00
    0   24   13      1.17      0.00
    0   24   14      0.01      0.00
    0   25    1     -1.06      0.00
    0   25    2      0.54      0.00
    0   25    3     -0.80      0.00
    0   25    4      0.37      0.00
    0   25    5     -0.09      0.00
    0   25    6      0.60      0.00
    0   25    7     -0.21      0.00
    0   25    8      1.13      0.00
    0   25    9     -0.60      0.00
    0   25   10      0.57      0.00
    0   26    0      0.96      0.00
    0   26    1     -0.14      0.00
    0   26    2      0.51      0.00
    0   26    3     -0.24      0.00
    0   26    4      0.13      0.00
    0   26    5     -0.31      0.00
    0   26    6      0.01      0.00
   -1    0   31      0.39      0.00
   -1    0   29      0.06      0.00
   -1    0   27     -0.60      0.00
   -1    0   25      0.02      0.00
   -1    0   23     -0.02      0.00
   -1    0   21     -1.43      0.00
   -1    0   19     -3.23      0.00
   -1    0   17     -2.15      0.00
   -1    0   15      1.55      0.00
   -1    0   13      3.51      0.00
   -1    0   11      2.46      0.00
   -1    0    9     -2.92      0.00
   -1    0    7     -8.01      0.00
   -1    0    5      4.73      0.00
   -1    0    3     36.97      0.00
    1    0    3     20.69      0.00
    1    0    5     -9.64      0.00
    1    0    7    -15.63      0.00
    1    0    9     -6.52      0.00
    1    0   11      2.30      0.00
    1    0   13      3.93      0.00
    1    0   15     -0.29      0.00
    1    0   17     -5.45      0.00
    1    0   19     -4.96      0.00
    1    0   21     -0.90      0.00
    1    0   23      1.30      0.00
    1    0   25      1.86      0.00
    1    0   27      1.21      0.00
    1    0   29      0.79      0.00
    1    0   31     -0.22      0.00
   -1    1   31      0.20      0.00
   -1    1   30     -0.41      0.00
   -1    1   29      0.09      0.00
   -1    1   28      0.12      0.00
   -1    1   27      0.00      0.00
   -1    1   26      0.29      0.00
   -1    1   25     -0.20      0.00
   -1    1   24     -0.05      0.00
   -1    1   23     -0.62      0.00
   -1    1   22      0.35      0.00
   -1    1   21     -0.85      0.00
   -1    1   20      2.55      0.00
   -1    1   19     -0.11      0.00
   -1    1   18      2.70      0.00
   -1    1   17      0.47      0.00
   -1    1   16      0.42      0.00
   -1    1   15      0.24      0.00
   -1    1   14     -2.89      0.00
   -1    1   13     -0.87      0.00
   -1    1   12     -3.42      0.00
   -1    1   11     -2.00      0.00
   -1    1   10      0.76      0.00
   -1    1    9     -1.98      0.00
   -1    1    8      5.40      0.00
   -1    1    7      0.14      0.00
   -1    1    6      3.97      0.00
   -1    1    5      4.63      0.00
   -1    1    4    -18.73      0.00
   -1    1    3      7.67      0.00
   -1    1    2    -57.01      0.00
   -1    1    1      3.54      0.00
    1    1    0    -68.21      0.00
    1    1    1      2.75      0.00
    1    1    2    -42.18      0.00
    1    1    3      5.14      0.00
    1    1    4     -1.35      0.00
    1    1    5      1.50      0.00
    1    1    6     16.84      0.00
    1    1    7     -2.66      0.00
    1    1    8     10.38      0.00
    1    1    9     -3.23      0.00
    1    1   10      1.77      0.00
    1    1   11     -2.16      0.00
    1    1   12     -3.74      0.00
    1    1   13     -0.40      0.00
    1    1   14     -2.21      0.00
    1    1   15      0.74      0.00
    1    1   16      3.65      0.00
    1    1   17      0.38      0.00
    1    1   18      5.88      0.00
    1    1   19     -0.31      0.00
    1    1   20      3.15      0.00
    1    1   21     -0.50      0.00
    1    1   22     -0.74      0.00
    1    1   23     -0.13      0.00
    1    1   24     -1.79      0.00
    1    1   25     -0.04      0.00
    1    1   26     -1.44      0.00
    1    1   27      0.06      0.00
    1    1   28     -0.95      0.00
    1    1   29      0.39      0.00
    1    1   30     -0.13      0.00
    1    1   31      0.35      0.00
   -1    2   31      0.13      0.00
   -1    2   30     -0.05      0.00
   -1    2   29     -0.10      0.00
   -1    2   28      0.15      0.00
   -1    2   27     -0.50      0.00
   -1    2   26      0.05      0.00
   -1    2   25     -0.06      0.00
   -1    2   24      0.74      0.00
   -1    2   23      0.01      0.00
   -1    2   22      1.32      0.00
   -1    2   21     -0.93      0.00
   -1    2   20      1.11      0.00
   -1    2   19     -2.44      0.00
   -1    2   18     -0.19      0.00
   -1    2   17     -2.04      0.00
   -1    2   16     -0.72      0.00
   -1    2   15      0.73      0.00
   -1    2   14      0.58      0.00
   -1    2   13      2.66      0.00
   -1    2   12      2.47      0.00
   -1    2   11      1.94      0.00
   -1    2   10      4.02      0.00
   -1    2    9     -2.86      0.00
   -1    2    8      3.21      0.00
   -1    2    7     -6.86      0.00
   -1    2    6     -3.77      0.00
   -1    2    5      4.47      0.00
   -1    2    4    -11.76      0.00
   -1    2    3     31.45      0.00
   -1    2    2    -12.77      0.00
   -1    2    1     58.74      0.00
    1    2    0      2.53      0.00
    1    2    2     -8.09      0.00
    1    2    3     17.92      0.00
    1    2    4     -6.23      0.00
    1    2    5     -7.80      0.00
    1    2    6      0.66      0.00
    1    2    7    -13.48      0.00
    1    2    8      5.61      0.00
    1    2    9     -5.83      0.00
    1    2   10      5.37      0.00
    1    2   11      1.90      0.00
    1    2   12      2.41      0.00
    1    2   13      3.15      0.00
    1    2   14     -0.38      0.00
    1    2   15     -0.58      0.00
    1    2   16     -1.42      0.00
    1    2   17     -4.82      0.00
    1    2   18     -0.26      0.00
    1    2   19     -4.40      0.00
    1    2   20      0.74      0.00
    1    2   21     -1.08      0.00
    1    2   22      0.34      0.00
    1    2   23      1.00      0.00
    1    2   24      0.28      0.00
    1    2   25      1.58      0.00
    1    2   26     -0.06      0.00
    1    2   27      1.13      0.00
    1    2   28     -0.36      0.00
    1    2   29      0.84      0.00
    1    2   30     -0.91      0.00
    1    2   31      0.13      0.00
   -1    3   31      0.35      0.00
   -1    3   30      0.01      0.00
   -1    3   29      0.00      0.00
   -1    3   28      0.29      0.00
   -1    3   27     -0.25      0.00
   -1    3   26      0.43      0.00
   -1    3   25     -0.68      0.00
   -1    3   24      0.17      0.00
   -1    3   23     -1.38      0.00
   -1    3   22     -0.02      0.00
   -1    3   21     -1.69      0.00
   -1    3   20      1.13      0.00
   -1    3   19     -0.32      0.00
   -1    3   18      2.02      0.00
   -1    3   17      0.48      0.00
   -1    3   16      1.27      0.00
   -1    3   15     -0.06      0.00
   -1    3   14     -1.18      0.00
   -1    3   13     -2.18      0.00
   -1    3   12     -2.23      0.00
   -1    3   11     -4.56      0.00
   -1    3   10      0.65      0.00
   -1    3    9     -4.47      0.00
   -1    3    8      4.29      0.00
   -1    3    7      0.50      0.00
   -1    3    6      3.24      0.00
   -1    3    5     10.67      0.00
   -1    3    4    -13.12      0.00
   -1    3    3     17.32      0.00
   -1    3    1      7.78      0.00
    1    3    0    -47.70      0.00
    1    3    1      6.60      0.00
    1    3    2    -31.09      0.00
    1    3    3     12.59      0.00
    1    3    4     -2.84      0.00
    1    3    5      4.46      0.00
    1    3    6     11.55      0.00
    1    3    7     -5.89      0.00
    1    3    8      8.05      0.00
    1    3    9     -8.05      0.00
    1    3   10      1.57      0.00
    1    3   11     -5.61      0.00
    1    3   12     -2.63      0.00
    1    3   13     -1.19      0.00
    1    3   14     -1.32      0.00
    1    3   15      1.65      0.00
    1    3   16      2.84      0.00
    1    3   17      1.04      0.00
    1    3   18      4.55      0.00
    1    3   19     -0.46      0.00
    1    3   20      2.68      0.00
    1    3   21     -1.09      0.00
    1    3   22     -0.22      0.00
    1    3   23     -0.34      0.00
    1    3   24     -1.35      0.00
    1    3   25      0.13      0.00
    1    3   26     -1.30      0.00
    1    3   27      0.50      0.00
    1    3   28     -0.98      0.00
    1    3   29      1.08      0.00
    1    3   30     -0.63      0.00
    1    3   31      0.81      0.00
   -1    4   31     -0.15      0.00
   -1    4   30     -0.05      0.00
   -1    4   29     -0.02      0.00
   -1    4   28      0.28      0.00
   -1    4   27     -0.02      0.00
   -1    4   26      0.36      0.00
   -1    4   25     -0.16      0.00
   -1    4   24      1.26      0.00
   -1    4   23      0.09      0.00
   -1    4   22      1.63      0.00
   -1    4   21      0.00      0.00
   -1    4   20      1.27      0.00
   -1    4   19     -1.07      0.00
   -1    4   18      0.22      0.00
   -1    4   17     -1.92      0.00
   -1    4   16      0.07      0.00
   -1    4   15     -0.72      0.00
   -1    4   14      1.53      0.00
   -1    4   13      1.17      0.00
   -1    4   12      3.69      0.00
   -1    4   11      1.00      0.00
   -1    4   10      5.43      0.00
   -1    4    9     -2.55      0.00
   -1    4    8      3.74      0.00
   -1    4    7     -4.29      0.00
   -1    4    6     -5.88      0.00
   -1    4    5      3.83      0.00
   -1    4    4    -15.70      0.00
   -1    4    3     19.87      0.00
   -1    4    2    -15.96      0.00
   -1    4    1     35.10      0.00
    1    4    0      1.83      0.00
    1    4    1     31.84      0.00
    1    4    2    -12.59      0.00
    1    4    3     11.26      0.00
    1    4    4    -10.05      0.00
    1    4    5     -4.65      0.00
    1    4    6      0.22      0.00
    1    4    7     -9.16      0.00
    1    4    8      8.47      0.00
    1    4    9     -4.42      0.00
    1    4   10      8.49      0.00
    1    4   11      1.08      0.00
    1    4   12      3.83      0.00
    1    4   13      1.81      0.00
    1    4   14     -0.39      0.00
    1    4   15     -0.87      0.00
    1    4   16     -1.95      0.00
    1    4   17     -3.36      0.00
    1    4   18     -0.64      0.00
    1    4   19     -3.00      0.00
    1    4   20      0.67      0.00
    1    4   21     -1.00      0.00
    1    4   22      0.40      0.00
    1    4   23      0.78      0.00
    1    4   24      0.23      0.00
    1    4   25      1.18      0.00
    1    4   26     -0.48      0.00
    1    4   27      1.03      0.00
    1    4   28     -0.75      0.00
    1    4   29      0.87      0.00
    1    4   30     -1.17      0.00
    1    4   31      0.58      0.00
   -1    5   31      0.19      0.00
   -1    5   30      0.02      0.00
   -1    5   29     -0.16      0.00
   -1    5   28     -0.19      0.00
   -1    5   27     -0.42      0.00
   -1    5   26      0.05      0.00
   -1    5   25     -0.85      0.00
   -1    5   24      0.14      0.00
   -1    5   23     -1.14      0.00
   -1    5   22     -0.43      0.00
   -1    5   21     -1.11      0.00
   -1    5   20     -0.06      0.00
   -1    5   19     -0.45      0.00
   -1    5   18      1.63      0.00
   -1    5   17     -0.59      0.00
   -1    5   16      1.85      0.00
   -1    5   15     -1.22      0.00
   -1    5   14      0.08      0.00
   -1    5   13     -2.82      0.00
   -1    5   12     -0.99      0.00
   -1    5   11     -4.96      0.00
   -1    5   10      0.76      0.00
   -1    5    9     -4.91      0.00
   -1    5    8      2.91      0.00
   -1    5    7      0.52      0.00
   -1    5    6      1.88      0.00
   -1    5    5     10.84      0.00
   -1    5    4     -7.44      0.00
   -1    5    3     16.99      0.00
   -1    5    1      7.34      0.00
    1    5    0    -23.60      0.00
    1    5    1      7.00      0.00
    1    5    2    -16.16      0.00
    1    5    3     13.88      0.00
    1    5    4     -2.31      0.00
    1    5    5      6.02      0.00
    1    5    6      6.27      0.00
    1    5    7     -5.90      0.00
    1    5    8      5.24      0.00
    1    5    9     -9.51      0.00
    1    5   10      1.11      0.00
    1    5   11     -6.74      0.00
    1    5   12     -1.50      0.00
    1    5   13     -1.45      0.00
    1    5   14     -0.66      0.00
    1    5   15      1.72      0.00
    1    5   16      1.54      0.00
    1    5   17      1.49      0.00
    1    5   18      2.60      0.00
    1    5   19      0.02      0.00
    1    5   20      1.44      0.00
    1    5   21     -1.00      0.00
    1    5   22     -0.14      0.00
    1    5   23     -0.42      0.00
    1    5   24     -0.87      0.00
    1    5   25      0.47      0.00
    1    5   26     -1.06      0.00
    1    5   27      0.99      0.00
    1    5   28     -1.07      0.00
    1    5   29      1.14      0.00
    1    5   30     -1.17      0.00
   -1    6   31      0.10      0.00
   -1    6   30     -0.20      0.00
   -1    6   29      0.69      0.00
   -1    6   28      0.07      0.00
   -1    6   27      0.69      0.00
   -1    6   26      0.40      0.00
   -1    6   25     -0.25      0.00
   -1    6   24      0.92      0.00
   -1    6   23      0.11      0.00
   -1    6   22      0.70      0.00
   -1    6   21      0.50      0.00
   -1    6   20      0.52      0.00
   -1    6   19     -0.35      0.00
   -1    6   18      0.75      0.00
   -1    6   17     -1.67      0.00
   -1    6   16      1.40      0.00
   -1    6   15     -1.06      0.00
   -1    6   14      2.28      0.00
   -1    6   13      0.50      0.00
   -1    6   12      3.89      0.00
   -1    6   11      0.24      0.00
   -1    6   10      5.17      0.00
   -1    6    9     -2.11      0.00
   -1    6    8      3.05      0.00
   -1    6    7     -2.02      0.00
   -1    6    6     -5.36      0.00
   -1    6    5      2.86      0.00
   -1    6    4    -12.84      0.00
   -1    6    3     10.01      0.00
   -1    6    2    -11.92      0.00
   -1    6    1     15.49      0.00
    1    6    0     -0.09      0.00
    1    6    1     12.93      0.00
    1    6    2    -12.01      0.00
    1    6    3      4.27      0.00
    1    6    4     -9.99      0.00
    1    6    5     -2.89      0.00
    1    6    6     -0.24      0.00
    1    6    7     -5.18      0.00
    1    6    8      8.39      0.00
    1    6    9     -2.87      0.00
    1    6   10      8.61      0.00
    1    6   11      0.49      0.00
    1    6   12      3.81      0.00
    1    6   13      1.15      0.00
    1    6   14     -0.42      0.00
    1    6   15     -0.43      0.00
    1    6   16     -1.90      0.00
    1    6   17     -1.66      0.00
    1    6   18     -0.93      0.00
    1    6   19     -1.33      0.00
    1    6   20      0.34      0.00
    1    6   21     -0.29      0.00
    1    6   22      0.48      0.00
    1    6   23      0.93      0.00
    1    6   24     -0.02      0.00
    1    6   25      0.91      0.00
    1    6   26     -0.87      0.00
    1    6   27      1.12      0.00
    1    6   28     -0.79      0.00
    1    6   29      0.99      0.00
    1    6   30     -0.55      0.00
   -1    7   30     -0.69      0.00
   -1    7   29      0.23      0.00
   -1    7   28     -1.07      0.00
   -1    7   27      0.14      0.00
   -1    7   26     -0.32      0.00
   -1    7   25     -0.21      0.00
   -1    7   24      0.27      0.00
   -1    7   23     -0.12      0.00
   -1    7   22     -0.40      0.00
   -1    7   21      0.01      0.00
   -1    7   20     -0.39      0.00
   -1    7   19     -0.41      0.00
   -1    7   18      1.24      0.00
   -1    7   17     -1.20      0.00
   -1    7   16      1.21      0.00
   -1    7   15     -1.95      0.00
   -1    7   14     -0.02      0.00
   -1    7   13     -3.02      0.00
   -1    7   12     -0.13      0.00
   -1    7   11     -4.54      0.00
   -1    7   10      1.14      0.00
   -1    7    9     -4.60      0.00
   -1    7    8      1.74      0.00
   -1    7    7     -0.01      0.00
   -1    7    6      0.50      0.00
   -1    7    5      7.97      0.00
   -1    7    4     -4.17      0.00
   -1    7    3     11.99      0.00
   -1    7    2     -7.91      0.00
   -1    7    1      5.08      0.00
    1    7    0     -8.01      0.00
    1    7    1      5.20      0.00
    1    7    2     -4.67      0.00
    1    7    3     10.49      0.00
    1    7    4      0.07      0.00
    1    7    5      4.88      0.00
    1    7    6      3.18      0.00
    1    7    7     -4.80      0.00
    1    7    8      2.73      0.00
    1    7    9     -8.35      0.00
    1    7   10      0.51      0.00
    1    7   11     -5.69      0.00
    1    7   12     -0.86      0.00
    1    7   13     -1.15      0.00
    1    7   14     -0.73      0.00
    1    7   15      1.36      0.00
    1    7   16      0.20      0.00
    1    7   17      1.59      0.00
    1    7   18      0.87      0.00
    1    7   19      0.40      0.00
    1    7   20      0.07      0.00
    1    7   21     -0.57      0.00
    1    7   22     -0.39      0.00
    1    7   23     -0.25      0.00
    1    7   24     -0.39      0.00
    1    7   25      0.50      0.00
    1    7   26     -0.84      0.00
    1    7   27      0.63      0.00
    1    7   28     -1.28      0.00
    1    7   29      0.20      0.00
    1    7   30     -1.45      0.00
   -1    8   30     -0.52      0.00
   -1    8   29      1.23      0.00
   -1    8   28     -0.49      0.00
   -1    8   27      0.78      0.00
   -1    8   26     -0.18      0.00
   -1    8   25     -0.61      0.00
   -1    8   24     -0.34      0.00
   -1    8   23     -0.16      0.00
   -1    8   22     -0.67      0.00
   -1    8   21      0.40      0.00
   -1    8   20     -0.33      0.00
   -1    8   19     -0.10      0.00
   -1    8   18      0.80      0.00
   -1    8   17     -0.91      0.00
   -1    8   16      1.74      0.00
   -1    8   15     -0.30      0.00
   -1    8   14      2.23      0.00
   -1    8   13      0.27      0.00
   -1    8   12      3.53      0.00
   -1    8   11     -0.50      0.00
   -1    8   10      4.34      0.00
   -1    8    9     -1.68      0.00
   -1    8    8      2.44      0.00
   -1    8    7     -0.65      0.00
   -1    8    6     -3.40      0.00
   -1    8    5      1.65      0.00
   -1    8    4     -8.51      0.00
   -1    8    3      3.73      0.00
   -1    8    2     -7.25      0.00
   -1    8    1      4.38      0.00
    1    8    0     -0.93      0.00
    1    8    1      2.11      0.00
    1    8    2     -8.38      0.00
    1    8    3     -0.38      0.00
    1    8    4     -7.06      0.00
    1    8    5     -1.68      0.00
    1    8    6      0.15      0.00
    1    8    7     -1.57      0.00
    1    8    8      6.43      0.00
    1    8    9     -1.04      0.00
    1    8   10      6.56      0.00
    1    8   11      0.27      0.00
    1    8   12      3.12      0.00
    1    8   13      0.89      0.00
    1    8   14     -0.16      0.00
    1    8   15      0.35      0.00
    1    8   16     -1.37      0.00
    1    8   17     -0.07      0.00
    1    8   18     -0.81      0.00
    1    8   19      0.09      0.00
    1    8   20      0.14      0.00
    1    8   21      0.20      0.00
    1    8   22      0.41      0.00
    1    8   23      0.50      0.00
    1    8   24     -0.27      0.00
    1    8   25      0.36      0.00
    1    8   26     -0.57      0.00
    1    8   27      1.26      0.00
    1    8   28     -0.11      0.00
    1    8   29      1.47      0.00
   -1    9   30     -1.21      0.00
   -1    9   29      0.64      0.00
   -1    9   28     -1.13      0.00
   -1    9   27      0.73      0.00
   -1    9   26      0.12      0.00
   -1    9   25      0.70      0.00
   -1    9   24      0.87      0.00
   -1    9   23      1.11      0.00
   -1    9   22      0.03      0.00
   -1    9   21      0.99      0.00
   -1    9   20     -0.39      0.00
   -1    9   19     -0.17      0.00
   -1    9   18      0.42      0.00
   -1    9   17     -0.96      0.00
   -1    9   16      0.18      0.00
   -1    9   15     -1.89      0.00
   -1    9   14     -0.13      0.00
   -1    9   13     -2.76      0.00
   -1    9   12      0.67      0.00
   -1    9   11     -3.33      0.00
   -1    9   10      1.29      0.00
   -1    9    9     -3.29      0.00
   -1    9    8      0.46      0.00
   -1    9    7     -0.16      0.00
   -1    9    6     -0.43      0.00
   -1    9    5      5.01      0.00
   -1    9    4     -1.77      0.00
   -1    9    3      7.00      0.00
   -1    9    2     -1.48      0.00
   -1    9    1      2.72      0.00
    1    9    0     -0.11      0.00
    1    9    1      3.68      0.00
    1    9    2      1.37      0.00
    1    9    3      6.37      0.00
    1    9    4      1.39      0.00
    1    9    5      2.69      0.00
    1    9    6      0.81      0.00
    1    9    7     -3.32      0.00
    1    9    8      0.41      0.00
    1    9    9     -5.81      0.00
    1    9   10      0.13      0.00
    1    9   11     -3.95      0.00
    1    9   12     -0.17      0.00
    1    9   13     -1.24      0.00
    1    9   14     -0.79      0.00
    1    9   15      0.46      0.00
    1    9   16     -0.75      0.00
    1    9   17      1.15      0.00
    1    9   18     -0.35      0.00
    1    9   19      0.35      0.00
    1    9   20     -0.58      0.00
    1    9   21     -0.03      0.00
    1    9   22     -0.16      0.00
    1    9   23      0.23      0.00
    1    9   24      0.25      0.00
    1    9   25      0.26      0.00
    1    9   26     -0.65      0.00
    1    9   27     -0.28      0.00
    1    9   28     -1.45      0.00
    1    9   29     -0.91      0.00
   -1   10   29      0.96      0.00
   -1   10   28     -0.59      0.00
   -1   10   27      0.11      0.00
   -1   10   26     -0.68      0.00
   -1   10   25     -1.02      0.00
   -1   10   24     -1.53      0.00
   -1   10   23     -0.59      0.00
   -1   10   22     -1.61      0.00
   -1   10   21      0.01      0.00
   -1   10   20     -0.82      0.00
   -1   10   19      0.11      0.00
   -1   10   18      0.50      0.00
   -1   10   17     -0.10      0.00
   -1   10   16      1.37      0.00
   -1   10   15      0.04      0.00
   -1   10   14      1.72      0.00
   -1   10   13     -0.51      0.00
   -1   10   12      2.47      0.00
   -1   10   11     -1.09      0.00
   -1   10   10      2.47      0.00
   -1   10    9     -0.83      0.00
   -1   10    8      1.16      0.00
   -1   10    7      0.48      0.00
   -1   10    6     -1.80      0.00
   -1   10    5      0.69      0.00
   -1   10    4     -4.81      0.00
   -1   10    3     -0.34      0.00
   -1   10    2     -3.47      0.00
   -1   10    1     -1.50      0.00
    1   10    0     -1.43      0.00
    1   10    1     -2.82      0.00
    1   10    2     -4.84      0.00
    1   10    3     -2.37      0.00
    1   10    4     -3.79      0.00
    1   10    5     -0.37      0.00
    1   10    6      0.55      0.00
    1   10    7      1.13      0.00
    1   10    8      3.59      0.00
    1   10    9      0.42      0.00
    1   10   10      3.73      0.00
    1   10   11      0.05      0.00
    1   10   12      2.50      0.00
    1   10   13      0.39      0.00
    1   10   14      0.62      0.00
    1   10   15      0.72      0.00
    1   10   16     -0.37      0.00
    1   10   17      0.96      0.00
    1   10   18     -0.51      0.00
    1   10   19      0.81      0.00
    1   10   20     -0.28      0.00
    1   10   21      0.01      0.00
    1   10   22     -0.17      0.00
    1   10   23     -0.42      0.00
    1   10   24     -0.49      0.00
    1   10   25     -0.20      0.00
    1   10   26      0.22      0.00
    1   10   27      1.14      0.00
    1   10   28      0.81      0.00
    1   10   29      1.72      0.00
   -1   11   29      0.14      0.00
   -1   11   28     -0.41      0.00
   -1   11   27      0.41      0.00
   -1   11   26      0.63      0.00
   -1   11   25      1.00      0.00
   -1   11   24      1.12      0.00
   -1   11   23      1.87      0.00
   -1   11   22      0.40      0.00
   -1   11   21      1.63      0.00
   -1   11   20     -0.16      0.00
   -1   11   19      0.21      0.00
   -1   11   18     -0.07      0.00
   -1   11   17     -0.63      0.00
   -1   11   16      0.06      0.00
   -1   11   15     -1.69      0.00
   -1   11   14      0.51      0.00
   -1   11   13     -2.00      0.00
   -1   11   12      1.17      0.00
   -1   11   11     -1.27      0.00
   -1   11   10      0.76      0.00
   -1   11    9     -0.99      0.00
   -1   11    8     -0.91      0.00
   -1   11    7      0.34      0.00
   -1   11    6     -0.97      0.00
   -1   11    5      2.51      0.00
   -1   11    4      0.18      0.00
   -1   11    3      2.73      0.00
   -1   11    2      2.05      0.00
   -1   11    1      0.25      0.00
    1   11    0      3.44      0.00
    1   11    1      3.09      0.00
    1   11    2      3.48      0.00
    1   11    3      3.52      0.00
    1   11    4      1.41      0.00
    1   11    5      1.32      0.00
    1   11    6     -0.82      0.00
    1   11    7     -1.39      0.00
    1   11    8     -1.13      0.00
    1   11    9     -2.88      0.00
    1   11   10      0.08      0.00
    1   11   11     -2.20      0.00
    1   11   12      0.56      0.00
    1   11   13     -1.51      0.00
    1   11   14     -0.47      0.00
    1   11   15     -0.52      0.00
    1   11   16     -1.14      0.00
    1   11   17      0.57      0.00
    1   11   18     -1.03      0.00
    1   11   19      0.31      0.00
    1   11   20     -0.51      0.00
    1   11   21      0.54      0.00
    1   11   22      0.40      0.00
    1   11   23      0.71      0.00
    1   11   24      0.66      0.00
    1   11   25      0.05      0.00
    1   11   26     -0.56      0.00
    1   11   27     -0.80      0.00
    1   11   28     -1.30      0.00
   -1   12   28      0.23      0.00
   -1   12   27     -0.15      0.00
   -1   12   26     -0.37      0.00
   -1   12   25     -0.79      0.00
   -1   12   24     -1.73      0.00
   -1   12   23     -0.84      0.00
   -1   12   22     -1.87      0.00
   -1   12   21     -0.46      0.00
   -1   12   20     -1.22      0.00
   -1   12   19      0.16      0.00
   -1   12   18      0.09      0.00
   -1   12   17      0.21      0.00
   -1   12   16      1.17      0.00
   -1   12   15     -0.24      0.00
   -1   12   14      1.42      0.00
   -1   12   13     -1.16      0.00
   -1   12   12      1.16      0.00
   -1   12   11     -0.98      0.00
   -1   12   10      0.24      0.00
   -1   12    9      0.29      0.00
   -1   12    8     -0.32      0.00
   -1   12    7      1.40      0.00
   -1   12    6     -0.79      0.00
   -1   12    5      0.41      0.00
   -1   12    4     -1.79      0.00
   -1   12    3     -2.08      0.00
   -1   12    2     -0.41      0.00
   -1   12    1     -3.48      0.00
    1   12    0     -1.89      0.00
    1   12    1     -3.92      0.00
    1   12    2     -2.43      0.00
    1   12    3     -2.80      0.00
    1   12    4     -1.55      0.00
    1   12    5      0.00      0.00
    1   12    6      0.55      0.00
    1   12    7      1.75      0.00
    1   12    8      1.14      0.00
    1   12    9      0.80      0.00
    1   12   10      1.19      0.00
    1   12   11     -0.12      0.00
    1   12   12      1.43      0.00
    1   12   13      0.00      0.00
    1   12   14      0.72      0.00
    1   12   15      0.69      0.00
    1   12   16      0.09      0.00
    1   12   17      1.11      0.00
    1   12   18     -0.50      0.00
    1   12   19      0.79      0.00
    1   12   20     -0.73      0.00
    1   12   21     -0.33      0.00
    1   12   22     -0.58      0.00
    1   12   23     -0.74      0.00
    1   12   24     -0.46      0.00
    1   12   25     -0.06      0.00
    1   12   26      0.72      0.00
    1   12   27      0.84      0.00
    1   12   28      1.18      0.00
   -1   13   27     -0.40      0.00
   -1   13   26      0.15      0.00
   -1   13   25      0.53      0.00
   -1   13   24      0.70      0.00
   -1   13   23      1.68      0.00
   -1   13   22      0.61      0.00
   -1   13   21      1.69      0.00
   -1   13   20      0.15      0.00
   -1   13   19      0.60      0.00
   -1   13   18     -0.15      0.00
   -1   13   17     -0.44      0.00
   -1   13   16      0.23      0.00
   -1   13   15     -1.51      0.00
   -1   13   14      0.75      0.00
   -1   13   13     -1.11      0.00
   -1   13   12      0.81      0.00
   -1   13   11      0.40      0.00
   -1   13   10      0.03      0.00
   -1   13    9      0.58      0.00
   -1   13    8     -1.48      0.00
   -1   13    7      0.56      0.00
   -1   13    6     -1.02      0.00
   -1   13    5      0.72      0.00
   -1   13    4      0.94      0.00
   -1   13    3      0.06      0.00
   -1   13    2      2.74      0.00
   -1   13    1     -1.06      0.00
    1   13    0      3.70      0.00
    1   13    1      2.23      0.00
    1   13    2      3.31      0.00
    1   13    3      1.41      0.00
    1   13    4      1.30      0.00
    1   13    5      0.39      0.00
    1   13    6     -1.05      0.00
    1   13    7      0.00      0.00
    1   13    8     -1.56      0.00
    1   13    9     -0.47      0.00
    1   13   10     -0.08      0.00
    1   13   11     -0.27      0.00
    1   13   12      0.44      0.00
    1   13   13     -0.89      0.00
    1   13   14     -0.44      0.00
    1   13   15     -0.60      0.00
    1   13   16     -1.11      0.00
    1   13   17      0.50      0.00
    1   13   18     -1.02      0.00
    1   13   19      0.53      0.00
    1   13   20     -0.05      0.00
    1   13   21      0.73      0.00
    1   13   22      0.68      0.00
    1   13   23      0.62      0.00
    1   13   24      0.48      0.00
    1   13   25     -0.27      0.00
    1   13   26     -0.71      0.00
    1   13   27     -0.81      0.00
   -1   14   27      0.57      0.00
   -1   14   26      0.42      0.00
   -1   14   25      0.09      0.00
   -1   14   24     -0.86      0.00
   -1   14   23     -0.76      0.00
   -1   14   22     -1.45      0.00
   -1   14   21     -0.67      0.00
   -1   14   20     -1.58      0.00
   -1   14   19      0.24      0.00
   -1   14   18     -0.39      0.00
   -1   14   17      0.32      0.00
   -1   14   16      1.11      0.00
   -1   14   15     -0.13      0.00
   -1   14   14      1.31      0.00
   -1   14   13     -0.64      0.00
   -1   14   12      0.26      0.00
   -1   14   11     -0.28      0.00
   -1   14   10     -1.00      0.00
   -1   14    9      0.66      0.00
   -1   14    8     -0.96      0.00
   -1   14    7      1.27      0.00
   -1   14    6     -0.26      0.00
   -1   14    5      0.36      0.00
   -1   14    4     -0.31      0.00
   -1   14    3     -1.79      0.00
   -1   14    2      0.80      0.00
   -1   14    1     -2.67      0.00
    1   14    0     -1.50      0.00
    1   14    1     -2.85      0.00
    1   14    2     -0.83      0.00
    1   14    3     -2.33      0.00
    1   14    4     -0.29      0.00
    1   14    5     -0.17      0.00
    1   14    6      0.59      0.00
    1   14    7      1.18      0.00
    1   14    8     -0.14      0.00
    1   14    9      0.65      0.00
    1   14   10     -0.65      0.00
    1   14   11      0.10      0.00
    1   14   12     -0.08      0.00
    1   14   13      0.21      0.00
    1   14   14     -0.08      0.00
    1   14   15      0.79      0.00
    1   14   16     -0.17      0.00
    1   14   17      0.85      0.00
    1   14   18     -0.60      0.00
    1   14   19      0.53      0.00
    1   14   20     -0.64      0.00
    1   14   21     -0.49      0.00
    1   14   22     -0.18      0.00
    1   14   23     -0.57      0.00
    1   14   24      0.03      0.00
    1   14   25      0.46      0.00
    1   14   26      0.75      0.00
   -1   15   26     -0.78      0.00
   -1   15   25     -0.32      0.00
   -1   15   24      0.25      0.00
   -1   15   23      0.77      0.00
   -1   15   22      0.60      0.00
   -1   15   21      1.31      0.00
   -1   15   20     -0.03      0.00
   -1   15   19      0.80      0.00
   -1   15   18     -0.47      0.00
   -1   15   17     -0.34      0.00
   -1   15   16     -0.15      0.00
   -1   15   15     -1.22      0.00
   -1   15   14      0.07      0.00
   -1   15   13     -0.30      0.00
   -1   15   12     -0.07      0.00
   -1   15   11      1.17      0.00
   -1   15   10     -0.08      0.00
   -1   15    9      1.02      0.00
   -1   15    8     -0.73      0.00
   -1   15    7      0.58      0.00
   -1   15    6     -0.40      0.00
   -1   15    5      0.20      0.00
   -1   15    4      0.84      0.00
   -1   15    3     -0.36      0.00
   -1   15    2      1.88      0.00
   -1   15    1     -0.59      0.00
    1   15    0      2.51      0.00
    1   15    1      0.88      0.00
    1   15    2      2.20      0.00
    1   15    3     -0.08      0.00
    1   15    4      0.93      0.00
    1   15    5     -0.38      0.00
    1   15    6     -0.72      0.00
    1   15    7      0.48      0.00
    1   15    8     -1.38      0.00
    1   15    9      0.89      0.00
    1   15   10     -0.48      0.00
    1   15   11      1.17      0.00
    1   15   12     -0.50      0.00
    1   15   13      0.01      0.00
    1   15   14     -0.76      0.00
    1   15   15     -0.32      0.00
    1   15   16     -0.84      0.00
    1   15   17      0.62      0.00
    1   15   18     -0.67      0.00
    1   15   19      0.69      0.00
    1   15   20      0.28      0.00
    1   15   21      0.33      0.00
    1   15   22      0.66      0.00
    1   15   23     -0.11      0.00
    1   15   24      0.15      0.00
    1   15   25     -0.77      0.00
   -1   16   25      0.68      0.00
   -1   16   24      0.32      0.00
   -1   16   23     -0.37      0.00
   -1   16   22     -0.65      0.00
   -1   16   21     -0.17      0.00
   -1   16   20     -1.50      0.00
   -1   16   19      0.60      0.00
   -1   16   18     -0.45      0.00
   -1   16   17      0.21      0.00
   -1   16   16      0.94      0.00
   -1   16   15      0.06      0.00
   -1   16   14      0.84      0.00
   -1   16   13      0.28      0.00
   -1   16   12     -0.40      0.00
   -1   16   11      0.31      0.00
   -1   16   10     -1.51      0.00
   -1   16    9      0.17      0.00
   -1   16    8     -1.29      0.00
   -1   16    7      0.17      0.00
   -1   16    6     -0.52      0.00
   -1   16    5     -0.09      0.00
   -1   16    4     -0.34      0.00
   -1   16    3     -1.28      0.00
   -1   16    2      0.68      0.00
   -1   16    1     -1.72      0.00
    1   16    0     -0.91      0.00
    1   16    1     -1.68      0.00
    1   16    2     -0.15      0.00
    1   16    3     -1.28      0.00
    1   16    4     -0.02      0.00
    1   16    5      0.23      0.00
    1   16    6      0.37      0.00
    1   16    7      0.69      0.00
    1   16    8     -0.68      0.00
    1   16    9      0.41      0.00
    1   16   10     -1.49      0.00
    1   16   11      0.48      0.00
    1   16   12     -0.70      0.00
    1   16   13      0.60      0.00
    1   16   14     -0.09      0.00
    1   16   15      0.96      0.00
    1   16   16      0.04      0.00
    1   16   17      0.75      0.00
    1   16   18     -0.33      0.00
    1   16   19      0.59      0.00
    1   16   20     -0.38      0.00
    1   16   21     -0.45      0.00
    1   16   22      0.40      0.00
    1   16   23     -0.58      0.00
    1   16   24      0.63      0.00
    1   16   25      0.51      0.00
   -1   17   24      0.03      0.00
   -1   17   23      0.01      0.00
   -1   17   22      0.15      0.00
   -1   17   21      0.95      0.00
   -1   17   20     -0.60      0.00
   -1   17   19      0.65      0.00
   -1   17   18     -0.64      0.00
   -1   17   17     -0.43      0.00
   -1   17   16     -0.30      0.00
   -1   17   15     -0.93      0.00
   -1   17   14     -0.37      0.00
   -1   17   13      0.35      0.00
   -1   17   12     -0.55      0.00
   -1   17   11      1.42      0.00
   -1   17   10      0.23      0.00
   -1   17    9      1.24      0.00
   -1   17    8      0.32      0.00
   -1   17    7      1.10      0.00
   -1   17    6      0.31      0.00
   -1   17    5      0.56      0.00
   -1   17    4      0.59      0.00
   -1   17    3     -0.20      0.00
   -1   17    2      1.13      0.00
   -1   17    1     -0.26      0.00
    1   17    0      1.80      0.00
    1   17    1      0.42      0.00
    1   17    2      1.35      0.00
    1   17    3     -0.32      0.00
    1   17    4      0.45      0.00
    1   17    5     -0.37      0.00
    1   17    6     -0.27      0.00
    1   17    7      0.68      0.00
    1   17    8     -0.78      0.00
    1   17    9      1.21      0.00
    1   17   10     -0.54      0.00
    1   17   11      1.29      0.00
    1   17   12     -1.02      0.00
    1   17   13      0.06      0.00
    1   17   14     -0.65      0.00
    1   17   15     -0.71      0.00
    1   17   16     -0.42      0.00
    1   17   17      0.20      0.00
    1   17   18     -0.63      0.00
    1   17   19      0.55      0.00
    1   17   20     -0.05      0.00
    1   17   21     -0.10      0.00
    1   17   22      0.37      0.00
    1   17   23     -0.63      0.00
   -1   18   23      0.13      0.00
   -1   18   22     -0.12      0.00
   -1   18   21      0.64      0.00
   -1   18   20     -0.95      0.00
   -1   18   19      0.84      0.00
   -1   18   18      0.19      0.00
   -1   18   17     -0.20      0.00
   -1   18   16      0.77      0.00
   -1   18   15     -0.28      0.00
   -1   18   14      0.05      0.00
   -1   18   13      0.42      0.00
   -1   18   12     -0.91      0.00
   -1   18   11      0.43      0.00
   -1   18   10     -1.62      0.00
   -1   18    9     -0.17      0.00
   -1   18    8     -1.44      0.00
   -1   18    7     -0.63      0.00
   -1   18    6     -0.93      0.00
   -1   18    5     -0.62      0.00
   -1   18    4     -0.40      0.00
   -1   18    3     -1.28      0.00
   -1   18    2      0.91      0.00
   -1   18    1     -1.53      0.00
    1   18    0     -1.02      0.00
    1   18    1     -1.20      0.00
    1   18    2     -0.31      0.00
    1   18    3     -0.55      0.00
    1   18    4     -0.56      0.00
    1   18    5      0.56      0.00
    1   18    6     -0.37      0.00
    1   18    7      0.24      0.00
    1   18    8     -0.90      0.00
    1   18    9      0.07      0.00
    1   18   10     -1.30      0.00
    1   18   11      0.55      0.00
    1   18   12     -0.15      0.00
    1   18   13      0.53      0.00
    1   18   14      0.88      0.00
    1   18   15      0.72      0.00
    1   18   16      0.72      0.00
    1   18   17      0.67      0.00
    1   18   18      0.05      0.00
    1   18   19      0.89      0.00
    1   18   20     -0.49      0.00
    1   18   21     -0.04      0.00
    1   18   22      0.42      0.00
   -1   19   22     -0.41      0.00
   -1   19   21      0.71      0.00
   -1   19   20     -0.80      0.00
   -1   19   19      0.26      0.00
   -1   19   18     -0.31      0.00
   -1   19   17     -0.53      0.00
   -1   19   16      0.05      0.00
   -1   19   15     -0.71      0.00
   -1   19   14     -0.13      0.00
   -1   19   13      0.54      0.00
   -1   19   12     -0.38      0.00
   -1   19   11      0.99      0.00
   -1   19   10      0.15      0.00
   -1   19    9      1.11      0.00
   -1   19    8      0.29      0.00
   -1   19    7      1.56      0.00
   -1   19    6      0.43      0.00
   -1   19    5      0.76      0.00
   -1   19    4      0.52      0.00
   -1   19    3     -0.74      0.00
   -1   19    2      0.73      0.00
   -1   19    1     -1.19      0.00
    1   19    0      1.42      0.00
    1   19    1      1.26      0.00
    1   19    2      0.94      0.00
    1   19    3      0.46      0.00
    1   19    4      0.35      0.00
    1   19    5      0.21      0.00
    1   19    6      0.33      0.00
    1   19    7      0.71      0.00
    1   19    8     -0.08      0.00
    1   19    9      0.83      0.00
    1   19   10     -0.15      0.00
    1   19   11      0.62      0.00
    1   19   12     -0.63      0.00
    1   19   13     -0.22      0.00
    1   19   14     -0.13      0.00
    1   19   15     -1.21      0.00
    1   19   16     -0.06      0.00
    1   19   17     -0.37      0.00
    1   19   18     -0.76      0.00
    1   19   19      0.40      0.00
    1   19   20     -0.70      0.00
    1   19   21     -0.13      0.00
   -1   20   21      0.80      0.00
   -1   20   20     -0.39      0.00
   -1   20   19      0.66      0.00
   -1   20   18      0.82      0.00
   -1   20   17     -0.10      0.00
   -1   20   16      0.66      0.00
   -1   20   15     -0.17      0.00
   -1   20   14     -0.23      0.00
   -1   20   13      0.14      0.00
   -1   20   12     -0.64      0.00
   -1   20   11      0.21      0.00
   -1   20   10     -1.08      0.00
   -1   20    9      0.05      0.00
   -1   20    8     -1.00      0.00
   -1   20    7     -0.39      0.00
   -1   20    6     -0.81      0.00
   -1   20    5     -0.64      0.00
   -1   20    4     -0.11      0.00
   -1   20    3     -1.15      0.00
   -1   20    2      1.37      0.00
   -1   20    1     -1.12      0.00
    1   20    0     -1.41      0.00
    1   20    1     -0.83      0.00
    1   20    2     -0.68      0.00
    1   20    3     -0.55      0.00
    1   20    4     -0.93      0.00
    1   20    5      0.31      0.00
    1   20    6     -0.79      0.00
    1   20    7      0.08      0.00
    1   20    8     -0.71      0.00
    1   20    9      0.09      0.00
    1   20   10     -0.73      0.00
    1   20   11      0.45      0.00
    1   20   12      0.36      0.00
    1   20   13      0.09      0.00
    1   20   14      1.30      0.00
    1   20   15      0.06      0.00
    1   20   16      0.72      0.00
    1   20   17      0.32      0.00
    1   20   18      0.00      0.00
    1   20   19      0.84      0.00
    1   20   20     -0.75      0.00
   -1   21   19     -0.07      0.00
   -1   21   18     -0.21      0.00
   -1   21   17     -0.42      0.00
   -1   21   16     -0.15      0.00
   -1   21   15     -0.69      0.00
   -1   21   14     -0.12      0.00
   -1   21   13      0.16      0.00
   -1   21   12      0.00      0.00
   -1   21   11      0.28      0.00
   -1   21   10     -0.24      0.00
   -1   21    9      0.76      0.00
   -1   21    8     -0.53      0.00
   -1   21    7      1.42      0.00
   -1   21    6      0.20      0.00
   -1   21    5      0.52      0.00
   -1   21    4      0.75      0.00
   -1   21    3     -1.10      0.00
   -1   21    2      0.55      0.00
   -1   21    1     -1.87      0.00
    1   21    0      0.79      0.00
    1   21    1      2.04      0.00
    1   21    2      0.31      0.00
    1   21    3      1.15      0.00
    1   21    4      0.08      0.00
    1   21    5      0.54      0.00
    1   21    6      0.26      0.00
    1   21    7      0.54      0.00
    1   21    8     -0.13      0.00
    1   21    9      0.42      0.00
    1   21   10     -0.08      0.00
    1   21   11      0.00      0.00
    1   21   12     -0.09      0.00
    1   21   13     -0.35      0.00
    1   21   14      0.17      0.00
    1   21   15     -1.11      0.00
    1   21   16      0.15      0.00
    1   21   17     -0.32      0.00
    1   21   18     -0.49      0.00
    1   21   19      0.44      0.00
   -1   22   18      0.76      0.00
   -1   22   17      0.70      0.00
   -1   22   16      0.58      0.00
   -1   22   15      0.62      0.00
   -1   22   14      0.35      0.00
   -1   22   13      0.13      0.00
   -1   22   12      0.18      0.00
   -1   22   11      0.04      0.00
   -1   22   10     -0.72      0.00
   -1   22    9      0.40      0.00
   -1   22    8     -0.86      0.00
   -1   22    7      0.27      0.00
   -1   22    6     -0.74      0.00
   -1   22    5     -0.28      0.00
   -1   22    4     -0.13      0.00
   -1   22    3     -0.75      0.00
   -1   22    2      1.19      0.00
   -1   22    1     -0.32      0.00
    1   22    0     -1.45      0.00
    1   22    1     -0.08      0.00
    1   22    2     -0.87      0.00
    1   22    3     -0.36      0.00
    1   22    4     -0.68      0.00
    1   22    5      0.25      0.00
    1   22    6     -0.48      0.00
    1   22    7      0.43      0.00
    1   22    8     -0.45      0.00
    1   22    9      0.49      0.00
    1   22   10     -0.47      0.00
    1   22   11      0.42      0.00
    1   22   12      0.48      0.00
    1   22   13     -0.21      0.00
    1   22   14      1.13      0.00
    1   22   15     -0.55      0.00
    1   22   16      0.25      0.00
    1   22   17     -0.17      0.00
   -1   23   16     -0.65      0.00
   -1   23   15     -0.92      0.00
   -1   23   14     -0.41      0.00
   -1   23   13     -0.37      0.00
   -1   23   12      0.20      0.00
   -1   23   11      0.26      0.00
   -1   23   10     -0.38      0.00
   -1   23    9      1.12      0.00
   -1   23    8     -0.82      0.00
   -1   23    7      1.38      0.00
   -1   23    6      0.16      0.00
   -1   23    5      0.34      0.00
   -1   23    4      0.86      0.00
   -1   23    3     -0.63      0.00
   -1   23    2      0.34      0.00
   -1   23    1     -1.29      0.00
    1   23    0      0.03      0.00
    1   23    1      1.71      0.00
    1   23    2     -0.64      0.00
    1   23    3      1.05      0.00
    1   23    4     -0.65      0.00
    1   23    5      0.42      0.00
    1   23    6     -0.38      0.00
    1   23    7      0.50      0.00
    1   23    8     -0.65      0.00
    1   23    9      0.41      0.00
    1   23   10     -0.47      0.00
    1   23   11     -0.40      0.00
    1   23   12      0.08      0.00
    1   23   13     -0.76      0.00
    1   23   14      0.21      0.00
    1   23   15     -0.95      0.00
    1   23   16      0.29      0.00
   -1   24   14      0.93      0.00
   -1   24   13      0.13      0.00
   -1   24   12      0.45      0.00
   -1   24   11      0.16      0.00
   -1   24   10     -1.15      0.00
   -1   24    9      0.47      0.00
   -1   24    8     -1.40      0.00
   -1   24    7      0.50      0.00
   -1   24    6     -0.90      0.00
   -1   24    5     -0.01      0.00
   -1   24    4     -0.32      0.00
   -1   24    3     -0.37      0.00
   -1   24    2      0.61      0.00
   -1   24    1      0.32      0.00
    1   24    0     -1.01      0.00
    1   24    1      0.80      0.00
    1   24    2     -0.75      0.00
    1   24    3      0.38      0.00
    1   24    4     -0.29      0.00
    1   24    5      0.38      0.00
    1   24    6     -0.16      0.00
    1   24    7      0.35      0.00
    1   24    8     -0.43      0.00
    1   24    9      0.42      0.00
    1   24   10     -0.40      0.00
    1   24   11      0.38      0.00
    1   24   12      0.69      0.00
    1   24   13     -0.16      0.00
   -1   25   11      0.62      0.00
   -1   25   10     -0.30      0.00
   -1   25    9      1.52      0.00
   -1   25    8     -0.38      0.00
   -1   25    7      1.39      0.00
   -1   25    6      0.34      0.00
   -1   25    5      0.34      0.00
   -1   25    4      0.52      0.00
   -1   25    3      0.03      0.00
   -1   25    2     -0.05      0.00
   -1   25    1     -0.22      0.00
    1   25    0     -0.46      0.00
    1   25    1      0.63      0.00
    1   25    2     -1.18      0.00
    1   25    3      0.37      0.00
    1   25    4     -0.92      0.00
    1   25    5      0.08      0.00
    1   25    6     -0.30      0.00
    1   25    7      0.51      0.00
    1   25    8     -0.41      0.00
    1   25    9      0.46      0.00
    1   25   10     -0.57      0.00
   -1   26    7      0.16      0.00
   -1   26    6     -0.66      0.00
   -1   26    5      0.01      0.00
   -1   26    4     -0.22      0.00
   -1   26    3     -0.12      0.00
   -1   26    2      0.16      0.00
   -1   26    1      0.51      0.00
    1   26    0     -0.34      0.00
    1   26    1      1.06      0.00
    1   26    2     -0.34      0.00
    1   26    3      0.71      0.00
    1   26    4     -0.18      0.00
    1   26    5      0.15      0.00
    1   26    6     -0.17      0.00
   -2    0   30      0.27      0.00
   -2    0   28     -1.08      0.00
   -2    0   26     -1.43      0.00
   -2    0   24     -0.34      0.00
   -2    0   22     -0.37      0.00
   -2    0   20     -0.90      0.00
   -2    0   18     -1.32      0.00
   -2    0   16      0.60      0.00
   -2    0   14      2.51      0.00
   -2    0   12      2.95      0.00
   -2    0   10      1.72      0.00
   -2    0    8     -1.61      0.00
   -2    0    6      0.86      0.00
   -2    0    4     15.88      0.00
   -2    0    2     34.65      0.00
    2    0    0     42.93      0.00
    2    0    2     21.40      0.00
    2    0    4     -5.81      0.00
    2    0    6    -13.97      0.00
    2    0    8     -9.36      0.00
    2    0   10      0.11      0.00
    2    0   12      4.19      0.00
    2    0   14      1.45      0.00
    2    0   16     -3.94      0.00
    2    0   18     -5.32      0.00
    2    0   20     -1.45      0.00
    2    0   22      1.03      0.00
    2    0   24      1.02      0.00
    2    0   26      0.54      0.00
    2    0   28      0.28      0.00
    2    0   30      0.28      0.00
   -2    1   31     -0.45      0.00
   -2    1   30     -0.08      0.00
   -2    1   29      0.66      0.00
   -2    1   28     -0.13      0.00
   -2    1   27      1.43      0.00
   -2    1   26     -0.21      0.00
   -2    1   25      1.03      0.00
   -2    1   24     -0.40      0.00
   -2    1   23     -0.11      0.00
   -2    1   22     -0.69      0.00
   -2    1   21      0.54      0.00
   -2    1   20     -0.19      0.00
   -2    1   19      1.38      0.00
   -2    1   18      0.64      0.00
   -2    1   17      0.50      0.00
   -2    1   16      0.73      0.00
   -2    1   15     -1.27      0.00
   -2    1   14      0.08      0.00
   -2    1   13     -3.29      0.00
   -2    1   12     -0.83      0.00
   -2    1   11     -2.48      0.00
   -2    1   10     -1.28      0.00
   -2    1    9      0.69      0.00
   -2    1    8     -0.27      0.00
   -2    1    7      1.37      0.00
   -2    1    6      2.20      0.00
   -2    1    5     -4.89      0.00
   -2    1    4      5.45      0.00
   -2    1    3    -25.63      0.00
   -2    1    2      5.51      0.00
   -2    1    1    -42.37      0.00
    2    1    0     -1.31      0.00
    2    1    1    -33.80      0.00
    2    1    2      2.03      0.00
    2    1    3     -9.14      0.00
    2    1    4      2.19      0.00
    2    1    5     12.83      0.00
    2    1    6     -0.92      0.00
    2    1    7     12.94      0.00
    2    1    8     -2.76      0.00
    2    1    9      3.92      0.00
    2    1   10     -2.25      0.00
    2    1   11     -2.35      0.00
    2    1   12     -0.69      0.00
    2    1   13     -3.76      0.00
    2    1   14      0.83      0.00
    2    1   15      1.27      0.00
    2    1   16      0.84      0.00
    2    1   17      5.42      0.00
    2    1   18     -0.03      0.00
    2    1   19      3.89      0.00
    2    1   20     -0.33      0.00
    2    1   21      0.26      0.00
    2    1   22     -0.26      0.00
    2    1   23     -1.36      0.00
    2    1   24     -0.04      0.00
    2    1   25     -0.67      0.00
    2    1   26      0.02      0.00
    2    1   27     -0.73      0.00
    2    1   28      0.53      0.00
    2    1   29     -0.50      0.00
    2    1   30      0.62      0.00
   -2    2   31     -0.03      0.00
   -2    2   30      0.00      0.00
   -2    2   29      0.43      0.00
   -2    2   28     -1.00      0.00
   -2    2   27      0.63      0.00
   -2    2   26     -1.32      0.00
   -2    2   25      0.72      0.00
   -2    2   24     -0.39      0.00
   -2    2   23      1.16      0.00
   -2    2   22     -0.06      0.00
   -2    2   21      0.73      0.00
   -2    2   20     -0.31      0.00
   -2    2   19     -0.21      0.00
   -2    2   18     -1.00      0.00
   -2    2   17     -1.16      0.00
   -2    2   16      0.12      0.00
   -2    2   15     -0.43      0.00
   -2    2   14      1.83      0.00
   -2    2   13      0.91      0.00
   -2    2   12      2.57      0.00
   -2    2   11      1.64      0.00
   -2    2   10      1.48      0.00
   -2    2    9      1.43      0.00
   -2    2    8     -1.49      0.00
   -2    2    7     -1.00      0.00
   -2    2    6      1.11      0.00
   -2    2    5     -6.13      0.00
   -2    2    4     14.08      0.00
   -2    2    3     -8.49      0.00
   -2    2    2     30.01      0.00
   -2    2    1     -6.09      0.00
    2    2    0     37.30      0.00
    2    2    1     -1.22      0.00
    2    2    2     19.35      0.00
    2    2    3     -3.88      0.00
    2    2    4     -4.10      0.00
    2    2    5      0.12      0.00
    2    2    6    -12.11      0.00
    2    2    7      4.06      0.00
    2    2    8     -8.72      0.00
    2    2    9      5.43      0.00
    2    2   10     -0.33      0.00
    2    2   11      3.00      0.00
    2    2   12      3.47      0.00
    2    2   13     -0.21      0.00
    2    2   14      1.18      0.00
    2    2   15     -1.58      0.00
    2    2   16     -3.58      0.00
    2    2   17     -0.76      0.00
    2    2   18     -4.91      0.00
    2    2   19      0.61      0.00
    2    2   20     -1.64      0.00
    2    2   21      0.38      0.00
    2    2   22      0.88      0.00
    2    2   23      0.07      0.00
    2    2   24      1.18      0.00
    2    2   25     -0.01      0.00
    2    2   26      0.73      0.00
    2    2   27     -0.63      0.00
    2    2   28      0.59      0.00
    2    2   29     -0.87      0.00
    2    2   30      0.60      0.00
   -2    3   31     -0.17      0.00
   -2    3   30     -0.28      0.00
   -2    3   29      0.39      0.00
   -2    3   28     -0.48      0.00
   -2    3   27      1.03      0.00
   -2    3   26     -0.70      0.00
   -2    3   25      1.05      0.00
   -2    3   24     -0.95      0.00
   -2    3   23      0.08      0.00
   -2    3   22     -1.40      0.00
   -2    3   21     -0.26      0.00
   -2    3   20     -0.42      0.00
   -2    3   19      0.40      0.00
   -2    3   18      0.88      0.00
   -2    3   17      0.71      0.00
   -2    3   16      0.82      0.00
   -2    3   15     -0.19      0.00
   -2    3   14     -0.32      0.00
   -2    3   13     -2.05      0.00
   -2    3   12     -1.86      0.00
   -2    3   11     -1.75      0.00
   -2    3   10     -2.66      0.00
   -2    3    9      0.18      0.00
   -2    3    8     -0.65      0.00
   -2    3    7      0.06      0.00
   -2    3    6      4.25      0.00
   -2    3    5     -4.99      0.00
   -2    3    4     11.13      0.00
   -2    3    3    -19.53      0.00
   -2    3    2     11.55      0.00
   -2    3    1    -30.38      0.00
    2    3    0     -2.80      0.00
    2    3    1    -24.61      0.00
    2    3    2      4.38      0.00
    2    3    3     -7.53      0.00
    2    3    4      4.92      0.00
    2    3    5      8.99      0.00
    2    3    6     -2.42      0.00
    2    3    7     10.18      0.00
    2    3    8     -7.13      0.00
    2    3    9      3.72      0.00
    2    3   10     -5.95      0.00
    2    3   11     -1.36      0.00
    2    3   12     -1.86      0.00
    2    3   13     -2.62      0.00
    2    3   14      2.05      0.00
    2    3   15      0.97      0.00
    2    3   16      2.31      0.00
    2    3   17      4.22      0.00
    2    3   18      0.45      0.00
    2    3   19      3.50      0.00
    2    3   20     -0.41      0.00
    2    3   21      0.44      0.00
    2    3   22     -0.46      0.00
    2    3   23     -1.25      0.00
    2    3   24      0.09      0.00
    2    3   25     -1.03      0.00
    2    3   26      0.27      0.00
    2    3   27     -0.97      0.00
    2    3   28      1.23      0.00
    2    3   29     -1.04      0.00
    2    3   30      1.28      0.00
   -2    4   31      0.08      0.00
   -2    4   30     -0.35      0.00
   -2    4   29      0.58      0.00
   -2    4   28     -0.55      0.00
   -2    4   27      0.84      0.00
   -2    4   26     -0.89      0.00
   -2    4   25      0.88      0.00
   -2    4   24     -0.49      0.00
   -2    4   23      1.25      0.00
   -2    4   22      0.42      0.00
   -2    4   21      0.81      0.00
   -2    4   20      0.55      0.00
   -2    4   19      0.28      0.00
   -2    4   18     -0.59      0.00
   -2    4   17     -0.31      0.00
   -2    4   16     -0.80      0.00
   -2    4   15      0.49      0.00
   -2    4   14      0.68      0.00
   -2    4   13      1.58      0.00
   -2    4   12      1.84      0.00
   -2    4   11      2.31      0.00
   -2    4   10      0.94      0.00
   -2    4    9      2.11      0.00
   -2    4    8     -1.17      0.00
   -2    4    7     -0.82      0.00
   -2    4    6      1.65      0.00
   -2    4    5     -7.26      0.00
   -2    4    4     10.19      0.00
   -2    4    3    -10.44      0.00
   -2    4    2     19.93      0.00
   -2    4    1     -7.97      0.00
    2    4    0     24.30      0.00
    2    4    1     -1.62      0.00
    2    4    2     13.30      0.00
    2    4    3     -5.67      0.00
    2    4    4     -1.70      0.00
    2    4    5     -0.26      0.00
    2    4    6     -8.23      0.00
    2    4    7      6.14      0.00
    2    4    8     -6.76      0.00
    2    4    9      8.73      0.00
    2    4   10     -0.87      0.00
    2    4   11      4.80      0.00
    2    4   12      2.21      0.00
    2    4   13     -0.42      0.00
    2    4   14      0.91      0.00
    2    4   15     -2.77      0.00
    2    4   16     -2.43      0.00
    2    4   17     -1.78      0.00
    2    4   18     -3.64      0.00
    2    4   19      0.23      0.00
    2    4   20     -1.76      0.00
    2    4   21      0.20      0.00
    2    4   22      0.55      0.00
    2    4   23     -0.24      0.00
    2    4   24      1.30      0.00
    2    4   25     -0.53      0.00
    2    4   26      0.97      0.00
    2    4   27     -1.10      0.00
    2    4   28      1.19      0.00
    2    4   29     -0.93      0.00
    2    4   30      1.09      0.00
   -2    5   31      0.16      0.00
   -2    5   30     -0.23      0.00
   -2    5   29     -0.02      0.00
   -2    5   28     -0.60      0.00
   -2    5   27      0.39      0.00
   -2    5   26     -0.90      0.00
   -2    5   25      0.80      0.00
   -2    5   24     -0.83      0.00
   -2    5   23      0.13      0.00
   -2    5   22     -0.92      0.00
   -2    5   21     -0.99      0.00
   -2    5   20     -0.55      0.00
   -2    5   19     -0.18      0.00
   -2    5   18     -0.50      0.00
   -2    5   17      1.17      0.00
   -2    5   16     -0.95      0.00
   -2    5   15      0.61      0.00
   -2    5   14     -1.47      0.00
   -2    5   13     -1.09      0.00
   -2    5   12     -2.06      0.00
   -2    5   11     -0.93      0.00
   -2    5   10     -2.51      0.00
   -2    5    9      0.04      0.00
   -2    5    8     -1.03      0.00
   -2    5    7     -0.67      0.00
   -2    5    6      2.86      0.00
   -2    5    5     -4.47      0.00
   -2    5    4      8.95      0.00
   -2    5    3    -12.29      0.00
   -2    5    2      9.86      0.00
   -2    5    1    -16.26      0.00
    2    5    0     -2.56      0.00
    2    5    1    -12.64      0.00
    2    5    2      3.97      0.00
    2    5    3     -3.63      0.00
    2    5    4      4.83      0.00
    2    5    5      5.38      0.00
    2    5    6     -3.11      0.00
    2    5    7      6.51      0.00
    2    5    8     -8.78      0.00
    2    5    9      2.71      0.00
    2    5   10     -7.42      0.00
    2    5   11     -0.75      0.00
    2    5   12     -2.24      0.00
    2    5   13     -1.68      0.00
    2    5   14      2.44      0.00
    2    5   15      0.18      0.00
    2    5   16      3.11      0.00
    2    5   17      2.33      0.00
    2    5   18      1.37      0.00
    2    5   19      2.38      0.00
    2    5   20      0.04      0.00
    2    5   21      0.16      0.00
    2    5   22     -0.25      0.00
    2    5   23     -0.98      0.00
    2    5   24      0.51      0.00
    2    5   25     -0.98      0.00
    2    5   26      0.73      0.00
    2    5   27     -0.85      0.00
    2    5   28      1.13      0.00
    2    5   29     -1.34      0.00
    2    5   30      0.84      0.00
   -2    6   31     -0.23      0.00
   -2    6   30     -0.21      0.00
   -2    6   29     -0.06      0.00
   -2    6   28      0.20      0.00
   -2    6   27      0.41      0.00
   -2    6   26     -0.36      0.00
   -2    6   25      0.53      0.00
   -2    6   24     -0.55      0.00
   -2    6   23      0.49      0.00
   -2    6   22      0.52      0.00
   -2    6   21      0.36      0.00
   -2    6   20      0.66      0.00
   -2    6   19      0.97      0.00
   -2    6   18     -0.57      0.00
   -2    6   17      1.50      0.00
   -2    6   16     -1.25      0.00
   -2    6   15      1.93      0.00
   -2    6   14      0.13      0.00
   -2    6   13      2.09      0.00
   -2    6   12      1.04      0.00
   -2    6   11      2.45      0.00
   -2    6   10      0.11      0.00
   -2    6    9      2.23      0.00
   -2    6    8     -1.04      0.00
   -2    6    7      0.01      0.00
   -2    6    6      1.85      0.00
   -2    6    5     -4.98      0.00
   -2    6    4      6.58      0.00
   -2    6    3     -7.92      0.00
   -2    6    2     10.91      0.00
   -2    6    1     -6.54      0.00
    2    6    0     11.51      0.00
    2    6    1     -1.19      0.00
    2    6    2      5.36      0.00
    2    6    3     -5.07      0.00
    2    6    4     -1.57      0.00
    2    6    5     -0.65      0.00
    2    6    6     -4.63      0.00
    2    6    7      5.82      0.00
    2    6    8     -3.69      0.00
    2    6    9      8.62      0.00
    2    6   10     -0.51      0.00
    2    6   11      4.67      0.00
    2    6   12      1.51      0.00
    2    6   13     -0.53      0.00
    2    6   14      1.12      0.00
    2    6   15     -3.15      0.00
    2    6   16     -0.78      0.00
    2    6   17     -2.48      0.00
    2    6   18     -1.70      0.00
    2    6   19     -0.48      0.00
    2    6   20     -1.19      0.00
    2    6   21      0.07      0.00
    2    6   22      0.26      0.00
    2    6   23     -0.33      0.00
    2    6   24      0.90      0.00
    2    6   25     -0.86      0.00
    2    6   26      0.80      0.00
    2    6   27     -1.02      0.00
    2    6   28      1.52      0.00
    2    6   29     -0.47      0.00
    2    6   30      1.23      0.00
   -2    7   30      0.53      0.00
   -2    7   29     -0.37      0.00
   -2    7   28      0.06      0.00
   -2    7   27     -0.12      0.00
   -2    7   26     -0.40      0.00
   -2    7   25      0.41      0.00
   -2    7   24     -0.18      0.00
   -2    7   23      0.10      0.00
   -2    7   22      0.05      0.00
   -2    7   21     -1.00      0.00
   -2    7   20     -0.62      0.00
   -2    7   19     -0.03      0.00
   -2    7   18     -1.78      0.00
   -2    7   17      1.23      0.00
   -2    7   16     -2.27      0.00
   -2    7   15      0.50      0.00
   -2    7   14     -2.30      0.00
   -2    7   13     -0.61      0.00
   -2    7   12     -2.15      0.00
   -2    7   11      0.06      0.00
   -2    7   10     -2.18      0.00
   -2    7    9      0.68      0.00
   -2    7    8     -1.43      0.00
   -2    7    7     -0.23      0.00
   -2    7    6      1.14      0.00
   -2    7    5     -3.19      0.00
   -2    7    4      5.26      0.00
   -2    7    3     -7.14      0.00
   -2    7    2      6.08      0.00
   -2    7    1     -7.00      0.00
    2    7    0     -1.61      0.00
    2    7    1     -3.89      0.00
    2    7    2      2.82      0.00
    2    7    3      0.33      0.00
    2    7    4      3.34      0.00
    2    7    5      3.05      0.00
    2    7    6     -2.84      0.00
    2    7    7      2.85      0.00
    2    7    8     -7.59      0.00
    2    7    9      0.93      0.00
    2    7   10     -6.49      0.00
    2    7   11     -0.69      0.00
    2    7   12     -1.94      0.00
    2    7   13     -1.25      0.00
    2    7   14      1.93      0.00
    2    7   15     -0.82      0.00
    2    7   16      2.83      0.00
    2    7   17      0.36      0.00
    2    7   18      1.61      0.00
    2    7   19      0.81      0.00
    2    7   20      0.05      0.00
    2    7   21     -0.32      0.00
    2    7   22     -0.14      0.00
    2    7   23     -0.42      0.00
    2    7   24      0.64      0.00
    2    7   25     -0.47      0.00
    2    7   26      0.78      0.00
    2    7   27     -0.66      0.00
    2    7   28      0.36      0.00
    2    7   29     -1.31      0.00
   -2    8   30      0.16      0.00
   -2    8   29     -1.16      0.00
   -2    8   28      0.45      0.00
   -2    8   27     -0.23      0.00
   -2    8   26     -0.21      0.00
   -2    8   25      0.04      0.00
   -2    8   24     -0.46      0.00
   -2    8   23     -0.40      0.00
   -2    8   22      0.39      0.00
   -2    8   21     -0.24      0.00
   -2    8   20      0.36      0.00
   -2    8   19      0.99      0.00
   -2    8   18     -0.51      0.00
   -2    8   17      2.19      0.00
   -2    8   16     -1.02      0.00
   -2    8   15      2.34      0.00
   -2    8   14     -0.15      0.00
   -2    8   13      2.16      0.00
   -2    8   12     -0.05      0.00
   -2    8   11      2.29      0.00
   -2    8   10     -0.80      0.00
   -2    8    9      1.87      0.00
   -2    8    8     -1.05      0.00
   -2    8    7      0.37      0.00
   -2    8    6      1.49      0.00
   -2    8    5     -2.91      0.00
   -2    8    4      3.91      0.00
   -2    8    3     -5.24      0.00
   -2    8    2      5.16      0.00
   -2    8    1     -4.02      0.00
    2    8    0      3.34      0.00
    2    8    1     -1.02      0.00
    2    8    2     -0.44      0.00
    2    8    3     -3.45      0.00
    2    8    4     -2.18      0.00
    2    8    5     -0.45      0.00
    2    8    6     -1.74      0.00
    2    8    7      4.27      0.00
    2    8    8     -0.60      0.00
    2    8    9      6.13      0.00
    2    8   10      0.27      0.00
    2    8   11      3.48      0.00
    2    8   12      1.16      0.00
    2    8   13     -0.10      0.00
    2    8   14      1.30      0.00
    2    8   15     -2.35      0.00
    2    8   16      0.66      0.00
    2    8   17     -2.10      0.00
    2    8   18      0.26      0.00
    2    8   19     -0.58      0.00
    2    8   20     -0.14      0.00
    2    8   21      0.35      0.00
    2    8   22      0.08      0.00
    2    8   23      0.10      0.00
    2    8   24      0.24      0.00
    2    8   25     -0.38      0.00
    2    8   26      0.39      0.00
    2    8   27     -0.24      0.00
    2    8   28      1.46      0.00
    2    8   29     -0.03      0.00
   -2    9   30      1.44      0.00
   -2    9   29     -0.30      0.00
   -2    9   28      0.92      0.00
   -2    9   27     -0.06      0.00
   -2    9   26      0.27      0.00
   -2    9   25      0.18      0.00
   -2    9   24      0.39      0.00
   -2    9   23      0.08      0.00
   -2    9   22      0.87      0.00
   -2    9   21     -0.52      0.00
   -2    9   20     -0.25      0.00
   -2    9   19      0.14      0.00
   -2    9   18     -1.59      0.00
   -2    9   17      0.68      0.00
   -2    9   16     -1.93      0.00
   -2    9   15      0.29      0.00
   -2    9   14     -2.19      0.00
   -2    9   13      0.14      0.00
   -2    9   12     -1.91      0.00
   -2    9   11      0.98      0.00
   -2    9   10     -1.65      0.00
   -2    9    9      1.08      0.00
   -2    9    8     -1.27      0.00
   -2    9    7      0.05      0.00
   -2    9    6      0.62      0.00
   -2    9    5     -1.80      0.00
   -2    9    4      3.10      0.00
   -2    9    3     -3.57      0.00
   -2    9    2      3.13      0.00
   -2    9    1     -2.12      0.00
    2    9    0     -0.29      0.00
    2    9    1      0.39      0.00
    2    9    2      2.18      0.00
    2    9    3      1.89      0.00
    2    9    4      1.75      0.00
    2    9    5      0.98      0.00
    2    9    6     -1.89      0.00
    2    9    7     -0.19      0.00
    2    9    8     -4.81      0.00
    2    9    9     -0.68      0.00
    2    9   10     -4.42      0.00
    2    9   11     -0.56      0.00
    2    9   12     -1.73      0.00
    2    9   13     -0.75      0.00
    2    9   14      0.59      0.00
    2    9   15     -1.35      0.00
    2    9   16      1.71      0.00
    2    9   17     -1.01      0.00
    2    9   18      1.16      0.00
    2    9   19     -0.41      0.00
    2    9   20     -0.29      0.00
    2    9   21     -0.43      0.00
    2    9   22     -0.31      0.00
    2    9   23      0.14      0.00
    2    9   24      0.07      0.00
    2    9   25     -0.17      0.00
    2    9   26      0.12      0.00
    2    9   27     -0.85      0.00
    2    9   28     -0.41      0.00
   -2   10   29     -1.46      0.00
   -2   10   28     -0.09      0.00
   -2   10   27     -0.42      0.00
   -2   10   26     -0.35      0.00
   -2   10   25     -0.35      0.00
   -2   10   24     -0.09      0.00
   -2   10   23     -1.05      0.00
   -2   10   22      0.23      0.00
   -2   10   21     -0.83      0.00
   -2   10   20      0.02      0.00
   -2   10   19      0.35      0.00
   -2   10   18     -0.33      0.00
   -2   10   17      1.76      0.00
   -2   10   16     -0.64      0.00
   -2   10   15      1.82      0.00
   -2   10   14     -0.54      0.00
   -2   10   13      1.55      0.00
   -2   10   12     -0.84      0.00
   -2   10   11      1.36      0.00
   -2   10   10     -0.87      0.00
   -2   10    9      0.86      0.00
   -2   10    8     -0.53      0.00
   -2   10    7      0.25      0.00
   -2   10    6      1.09      0.00
   -2   10    5     -1.41      0.00
   -2   10    4      1.84      0.00
   -2   10    3     -2.59      0.00
   -2   10    2      1.50      0.00
   -2   10    1     -0.88      0.00
    2   10    0     -0.49      0.00
    2   10    1     -1.61      0.00
    2   10    2     -2.51      0.00
    2   10    3     -1.97      0.00
    2   10    4     -1.92      0.00
    2   10    5      0.12      0.00
    2   10    6      0.13      0.00
    2   10    7      2.76      0.00
    2   10    8      1.15      0.00
    2   10    9      3.48      0.00
    2   10   10      0.63      0.00
    2   10   11      2.49      0.00
    2   10   12      0.76      0.00
    2   10   13      0.72      0.00
    2   10   14      1.16      0.00
    2   10   15     -0.96      0.00
    2   10   16      1.41      0.00
    2   10   17     -1.04      0.00
    2   10   18      1.38      0.00
    2   10   19     -0.33      0.00
    2   10   20      0.53      0.00
    2   10   21      0.55      0.00
    2   10   22     -0.07      0.00
    2   10   23      0.56      0.00
    2   10   24     -0.07      0.00
    2   10   25      0.36      0.00
    2   10   26      0.22      0.00
    2   10   27      0.64      0.00
    2   10   28      1.10      0.00
   -2   11   29      0.20      0.00
   -2   11   28      0.85      0.00
   -2   11   27      0.42      0.00
   -2   11   26      0.47      0.00
   -2   11   25      0.09      0.00
   -2   11   24      0.63      0.00
   -2   11   23     -0.06      0.00
   -2   11   22      1.37      0.00
   -2   11   21     -0.08      0.00
   -2   11   20      0.48      0.00
   -2   11   19      0.14      0.00
   -2   11   18     -0.68      0.00
   -2   11   17      0.19      0.00
   -2   11   16     -1.27      0.00
   -2   11   15      0.49      0.00
   -2   11   14     -1.68      0.00
   -2   11   13      0.77      0.00
   -2   11   12     -0.99      0.00
   -2   11   11      0.96      0.00
   -2   11   10     -0.50      0.00
   -2   11    9      0.39      0.00
   -2   11    8     -0.57      0.00
   -2   11    7     -0.45      0.00
   -2   11    6      0.36      0.00
   -2   11    5     -0.79      0.00
   -2   11    4      1.17      0.00
   -2   11    3     -0.92      0.00
   -2   11    2      0.42      0.00
   -2   11    1      0.47      0.00
    2   11    0      1.15      0.00
    2   11    1      1.96      0.00
    2   11    2      1.67      0.00
    2   11    3      2.10      0.00
    2   11    4      0.40      0.00
    2   11    5      0.15      0.00
    2   11    6     -0.93      0.00
    2   11    7     -1.50      0.00
    2   11    8     -2.18      0.00
    2   11    9     -1.51      0.00
    2   11   10     -2.34      0.00
    2   11   11     -0.50      0.00
    2   11   12     -1.28      0.00
    2   11   13     -0.39      0.00
    2   11   14     -0.45      0.00
    2   11   15     -1.27      0.00
    2   11   16      0.71      0.00
    2   11   17     -1.39      0.00
    2   11   18      0.68      0.00
    2   11   19     -0.84      0.00
    2   11   20     -0.47      0.00
    2   11   21     -0.32      0.00
    2   11   22     -0.59      0.00
    2   11   23      0.26      0.00
    2   11   24     -0.71      0.00
    2   11   25     -0.11      0.00
    2   11   26     -0.58      0.00
    2   11   27     -0.91      0.00
    2   11   28     -0.66      0.00
   -2   12   28     -0.61      0.00
   -2   12   27     -0.05      0.00
   -2   12   26     -0.26      0.00
   -2   12   25     -0.47      0.00
   -2   12   24      0.34      0.00
   -2   12   23     -1.15      0.00
   -2   12   22      0.04      0.00
   -2   12   21     -1.16      0.00
   -2   12   20     -0.31      0.00
   -2   12   19     -0.31      0.00
   -2   12   18     -0.23      0.00
   -2   12   17      1.25      0.00
   -2   12   16     -0.27      0.00
   -2   12   15      1.43      0.00
   -2   12   14     -0.51      0.00
   -2   12   13      0.79      0.00
   -2   12   12     -0.66      0.00
   -2   12   11      0.08      0.00
   -2   12   10     -0.14      0.00
   -2   12    9     -0.23      0.00
   -2   12    8      0.20      0.00
   -2   12    7      0.11      0.00
   -2   12    6      0.76      0.00
   -2   12    5     -0.18      0.00
   -2   12    4      0.35      0.00
   -2   12    3     -0.12      0.00
   -2   12    2     -0.65      0.00
   -2   12    1      1.62      0.00
    2   12    0     -1.71      0.00
    2   12    1     -1.94      0.00
    2   12    2     -2.58      0.00
    2   12    3     -0.91      0.00
    2   12    4     -1.63      0.00
    2   12    5      0.38      0.00
    2   12    6      0.59      0.00
    2   12    7      1.59      0.00
    2   12    8      1.50      0.00
    2   12    9      1.50      0.00
    2   12   10      0.76      0.00
    2   12   11      1.52      0.00
    2   12   12      0.60      0.00
    2   12   13      0.81      0.00
    2   12   14      1.02      0.00
    2   12   15     -0.24      0.00
    2   12   16      1.40      0.00
    2   12   17     -0.39      0.00
    2   12   18      1.22      0.00
    2   12   19     -0.24      0.00
    2   12   20      0.46      0.00
    2   12   21      0.60      0.00
    2   12   22     -0.21      0.00
    2   12   23      0.86      0.00
    2   12   24     -0.01      0.00
    2   12   25      0.67      0.00
    2   12   26      0.24      0.00
    2   12   27      0.91      0.00
   -2   13   28     -0.06      0.00
   -2   13   27      0.48      0.00
   -2   13   26      0.20      0.00
   -2   13   25     -0.02      0.00
   -2   13   24      0.54      0.00
   -2   13   23     -0.15      0.00
   -2   13   22      1.39      0.00
   -2   13   21      0.11      0.00
   -2   13   20      0.95      0.00
   -2   13   19      0.03      0.00
   -2   13   18     -0.20      0.00
   -2   13   17     -0.09      0.00
   -2   13   16     -1.32      0.00
   -2   13   15      0.44      0.00
   -2   13   14     -1.40      0.00
   -2   13   13      0.58      0.00
   -2   13   12      0.06      0.00
   -2   13   11      0.40      0.00
   -2   13   10      0.61      0.00
   -2   13    9     -0.21      0.00
   -2   13    8      0.11      0.00
   -2   13    7     -0.70      0.00
   -2   13    6      0.23      0.00
   -2   13    5     -0.14      0.00
   -2   13    4     -0.09      0.00
   -2   13    3      0.47      0.00
   -2   13    2     -1.09      0.00
   -2   13    1      1.43      0.00
    2   13    0      1.70      0.00
    2   13    1      2.31      0.00
    2   13    2      1.11      0.00
    2   13    3      2.33      0.00
    2   13    4     -0.39      0.00
    2   13    5      0.73      0.00
    2   13    6     -0.39      0.00
    2   13    7     -1.29      0.00
    2   13    8     -0.54      0.00
    2   13    9     -1.65      0.00
    2   13   10     -0.52      0.00
    2   13   11     -0.69      0.00
    2   13   12     -0.02      0.00
    2   13   13     -0.61      0.00
    2   13   14     -0.33      0.00
    2   13   15     -1.04      0.00
    2   13   16      0.34      0.00
    2   13   17     -1.05      0.00
    2   13   18      0.35      0.00
    2   13   19     -0.59      0.00
    2   13   20     -0.63      0.00
    2   13   21     -0.14      0.00
    2   13   22     -0.83      0.00
    2   13   23      0.21      0.00
    2   13   24     -0.99      0.00
    2   13   25      0.08      0.00
    2   13   26     -0.73      0.00
   -2   14   27      0.42      0.00
   -2   14   26      0.05      0.00
   -2   14   25     -0.17      0.00
   -2   14   24      0.39      0.00
   -2   14   23     -0.57      0.00
   -2   14   22     -0.03      0.00
   -2   14   21     -0.99      0.00
   -2   14   20     -0.16      0.00
   -2   14   19     -0.69      0.00
   -2   14   18      0.05      0.00
   -2   14   17      0.82      0.00
   -2   14   16      0.13      0.00
   -2   14   15      1.20      0.00
   -2   14   14      0.01      0.00
   -2   14   13      0.29      0.00
   -2   14   12     -0.14      0.00
   -2   14   11     -0.69      0.00
   -2   14   10     -0.03      0.00
   -2   14    9     -0.83      0.00
   -2   14    8     -0.06      0.00
   -2   14    7     -0.24      0.00
   -2   14    6      0.20      0.00
   -2   14    5     -0.19      0.00
   -2   14    4     -0.36      0.00
   -2   14    3      0.38      0.00
   -2   14    2     -1.22      0.00
   -2   14    1      1.89      0.00
    2   14    0     -1.53      0.00
    2   14    1     -1.42      0.00
    2   14    2     -2.07      0.00
    2   14    3     -0.45      0.00
    2   14    4     -1.43      0.00
    2   14    5      0.06      0.00
    2   14    6      0.56      0.00
    2   14    7      0.56      0.00
    2   14    8      1.38      0.00
    2   14    9     -0.09      0.00
    2   14   10      0.97      0.00
    2   14   11      0.22      0.00
    2   14   12      0.70      0.00
    2   14   13      0.17      0.00
    2   14   14      0.92      0.00
    2   14   15     -0.33      0.00
    2   14   16      0.89      0.00
    2   14   17     -0.31      0.00
    2   14   18      0.45      0.00
    2   14   19     -0.15      0.00
    2   14   20      0.20      0.00
    2   14   21      0.77      0.00
    2   14   22     -0.32      0.00
    2   14   23      1.12      0.00
    2   14   24     -0.07      0.00
    2   14   25      0.60      0.00
    2   14   26      0.14      0.00
   -2   15   26     -0.30      0.00
   -2   15   25     -0.10      0.00
   -2   15   24      0.02      0.00
   -2   15   23     -0.05      0.00
   -2   15   22      0.92      0.00
   -2   15   21     -0.03      0.00
   -2   15   20      0.97      0.00
   -2   15   19     -0.17      0.00
   -2   15   18     -0.02      0.00
   -2   15   17     -0.16      0.00
   -2   15   16     -1.33      0.00
   -2   15   15      0.00      0.00
   -2   15   14     -1.01      0.00
   -2   15   13     -0.09      0.00
   -2   15   12      0.77      0.00
   -2   15   11      0.25      0.00
   -2   15   10      1.25      0.00
   -2   15    9      0.40      0.00
   -2   15    8      0.76      0.00
   -2   15    7     -0.02      0.00
   -2   15    6      0.72      0.00
   -2   15    5      0.19      0.00
   -2   15    4      0.03      0.00
   -2   15    3      0.56      0.00
   -2   15    2     -0.93      0.00
   -2   15    1      1.18      0.00
    2   15    0      1.37      0.00
    2   15    1      1.82      0.00
    2   15    2      0.92      0.00
    2   15    3      1.84      0.00
    2   15    4     -0.41      0.00
    2   15    5      0.86      0.00
    2   15    6     -0.08      0.00
    2   15    7     -0.84      0.00
    2   15    8      0.34      0.00
    2   15    9     -1.27      0.00
    2   15   10      0.65      0.00
    2   15   11     -0.77      0.00
    2   15   12      0.83      0.00
    2   15   13     -1.09      0.00
    2   15   14     -0.16      0.00
    2   15   15     -0.89      0.00
    2   15   16      0.10      0.00
    2   15   17     -0.67      0.00
    2   15   18      0.19      0.00
    2   15   19     -0.28      0.00
    2   15   20     -0.66      0.00
    2   15   21      0.05      0.00
    2   15   22     -0.85      0.00
    2   15   23      0.32      0.00
    2   15   24     -0.79      0.00
    2   15   25      0.36      0.00
   -2   16   25      0.29      0.00
   -2   16   24      0.13      0.00
   -2   16   23      0.05      0.00
   -2   16   22      0.18      0.00
   -2   16   21     -0.65      0.00
   -2   16   20      0.46      0.00
   -2   16   19     -0.71      0.00
   -2   16   18      0.33      0.00
   -2   16   17      0.41      0.00
   -2   16   16      0.07      0.00
   -2   16   15      0.61      0.00
   -2   16   14      0.26      0.00
   -2   16   13     -0.19      0.00
   -2   16   12      0.00      0.00
   -2   16   11     -0.97      0.00
   -2   16   10     -0.62      0.00
   -2   16    9     -1.13      0.00
   -2   16    8     -0.85      0.00
   -2   16    7     -0.86      0.00
   -2   16    6     -0.20      0.00
   -2   16    5     -0.93      0.00
   -2   16    4     -0.25      0.00
   -2   16    3     -0.27      0.00
   -2   16    2     -0.89      0.00
   -2   16    1      1.22      0.00
    2   16    0     -1.05      0.00
    2   16    1     -0.97      0.00
    2   16    2     -1.38      0.00
    2   16    3     -0.56      0.00
    2   16    4     -0.76      0.00
    2   16    5     -0.49      0.00
    2   16    6      0.76      0.00
    2   16    7     -0.24      0.00
    2   16    8      1.00      0.00
    2   16    9     -1.11      0.00
    2   16   10      1.00      0.00
    2   16   11     -0.62      0.00
    2   16   12      0.74      0.00
    2   16   13      0.09      0.00
    2   16   14      0.70      0.00
    2   16   15     -0.10      0.00
    2   16   16      0.50      0.00
    2   16   17     -0.21      0.00
    2   16   18      0.25      0.00
    2   16   19     -0.02      0.00
    2   16   20      0.45      0.00
    2   16   21      0.70      0.00
    2   16   22     -0.25      0.00
    2   16   23      1.05      0.00
    2   16   24     -0.30      0.00
   -2   17   24     -0.49      0.00
   -2   17   23     -0.12      0.00
   -2   17   22      0.48      0.00
   -2   17   21     -0.40      0.00
   -2   17   20      0.68      0.00
   -2   17   19     -0.14      0.00
   -2   17   18      0.12      0.00
   -2   17   17      0.30      0.00
   -2   17   16     -0.65      0.00
   -2   17   15     -0.07      0.00
   -2   17   14     -0.20      0.00
   -2   17   13     -0.56      0.00
   -2   17   12      1.05      0.00
   -2   17   11      0.16      0.00
   -2   17   10      1.22      0.00
   -2   17    9      1.01      0.00
   -2   17    8      1.14      0.00
   -2   17    7      0.67      0.00
   -2   17    6      1.21      0.00
   -2   17    5      0.25      0.00
   -2   17    4      0.18      0.00
   -2   17    3      0.08      0.00
   -2   17    2     -0.90      0.00
   -2   17    1      0.55      0.00
    2   17    0      1.41      0.00
    2   17    1      0.97      0.00
    2   17    2      1.29      0.00
    2   17    3      0.59      0.00
    2   17    4      0.07      0.00
    2   17    5      0.26      0.00
    2   17    6      0.23      0.00
    2   17    7     -0.39      0.00
    2   17    8      0.70      0.00
    2   17    9     -0.63      0.00
    2   17   10      0.73      0.00
    2   17   11     -0.66      0.00
    2   17   12      0.34      0.00
    2   17   13     -1.28      0.00
    2   17   14     -0.67      0.00
    2   17   15     -0.61      0.00
    2   17   16     -0.31      0.00
    2   17   17     -0.55      0.00
    2   17   18      0.38      0.00
    2   17   19     -0.46      0.00
    2   17   20     -0.24      0.00
    2   17   21     -0.11      0.00
    2   17   22     -0.50      0.00
    2   17   23      0.30      0.00
   -2   18   23      0.05      0.00
   -2   18   22      0.43      0.00
   -2   18   21     -0.50      0.00
   -2   18   20      0.69      0.00
   -2   18   19     -0.33      0.00
   -2   18   18      0.11      0.00
   -2   18   17      0.37      0.00
   -2   18   16     -0.44      0.00
   -2   18   15     -0.03      0.00
   -2   18   14      0.10      0.00
   -2   18   13     -0.46      0.00
   -2   18   12      0.08      0.00
   -2   18   11     -0.80      0.00
   -2   18   10     -0.57      0.00
   -2   18    9     -1.12      0.00
   -2   18    8     -0.76      0.00
   -2   18    7     -1.10      0.00
   -2   18    6     -0.05      0.00
   -2   18    5     -0.83      0.00
   -2   18    4      0.10      0.00
   -2   18    3      0.26      0.00
   -2   18    2     -0.62      0.00
   -2   18    1      1.74      0.00
    2   18    0     -0.92      0.00
    2   18    1     -1.31      0.00
    2   18    2     -0.98      0.00
    2   18    3     -0.78      0.00
    2   18    4     -0.28      0.00
    2   18    5     -0.66      0.00
    2   18    6      0.65      0.00
    2   18    7     -0.51      0.00
    2   18    8      0.32      0.00
    2   18    9     -1.20      0.00
    2   18   10      0.81      0.00
    2   18   11     -0.59      0.00
    2   18   12      0.71      0.00
    2   18   13      0.71      0.00
    2   18   14      0.40      0.00
    2   18   15      0.56      0.00
    2   18   16      0.40      0.00
    2   18   17     -0.03      0.00
    2   18   18      0.68      0.00
    2   18   19     -0.15      0.00
    2   18   20      1.04      0.00
    2   18   21      0.10      0.00
    2   18   22      0.08      0.00
   -2   19   22      0.38      0.00
   -2   19   21     -0.62      0.00
   -2   19   20      0.15      0.00
   -2   19   19      0.01      0.00
   -2   19   18     -0.02      0.00
   -2   19   17      0.65      0.00
   -2   19   16      0.03      0.00
   -2   19   15      0.11      0.00
   -2   19   14      0.40      0.00
   -2   19   13     -0.48      0.00
   -2   19   12      0.70      0.00
   -2   19   11     -0.08      0.00
   -2   19   10      0.42      0.00
   -2   19    9      0.53      0.00
   -2   19    8      0.89      0.00
   -2   19    7      0.39      0.00
   -2   19    6      1.14      0.00
   -2   19    5      0.24      0.00
   -2   19    4     -0.28      0.00
   -2   19    3      0.02      0.00
   -2   19    2     -1.65      0.00
   -2   19    1      0.35      0.00
    2   19    0      2.19      0.00
    2   19    1      0.61      0.00
    2   19    2      1.96      0.00
    2   19    3     -0.22      0.00
    2   19    4      0.65      0.00
    2   19    5     -0.15      0.00
    2   19    6      0.44      0.00
    2   19    7     -0.07      0.00
    2   19    8      0.62      0.00
    2   19    9     -0.32      0.00
    2   19   10      0.26      0.00
    2   19   11     -0.51      0.00
    2   19   12     -0.43      0.00
    2   19   13     -0.85      0.00
    2   19   14     -0.92      0.00
    2   19   15     -0.05      0.00
    2   19   16     -0.43      0.00
    2   19   17     -0.38      0.00
    2   19   18      0.74      0.00
    2   19   19     -0.85      0.00
    2   19   20      0.28      0.00
   -2   20   21     -0.36      0.00
   -2   20   20      0.37      0.00
   -2   20   19      0.14      0.00
   -2   20   18     -0.05      0.00
   -2   20   17      0.61      0.00
   -2   20   16     -0.32      0.00
   -2   20   15     -0.18      0.00
   -2   20   14      0.05      0.00
   -2   20   13     -0.10      0.00
   -2   20   12      0.10      0.00
   -2   20   11     -0.18      0.00
   -2   20   10     -0.02      0.00
   -2   20    9     -0.80      0.00
   -2   20    8      0.03      0.00
   -2   20    7     -0.86      0.00
   -2   20    6      0.11      0.00
   -2   20    5     -0.18      0.00
   -2   20    4     -0.15      0.00
   -2   20    3      1.44      0.00
   -2   20    2     -0.79      0.00
   -2   20    1      2.94      0.00
    2   20    0     -0.78      0.00
    2   20    1     -2.08      0.00
    2   20    2     -0.68      0.00
    2   20    3     -0.94      0.00
    2   20    4     -0.18      0.00
    2   20    5     -0.36      0.00
    2   20    6      0.37      0.00
    2   20    7     -0.22      0.00
    2   20    8     -0.02      0.00
    2   20    9     -0.64      0.00
    2   20   10      0.67      0.00
    2   20   11     -0.26      0.00
    2   20   12      0.56      0.00
    2   20   13      1.04      0.00
    2   20   14     -0.11      0.00
    2   20   15      0.80      0.00
    2   20   16      0.01      0.00
    2   20   17     -0.11      0.00
    2   20   18      0.71      0.00
    2   20   19     -0.40      0.00
   -2   21   19     -0.23      0.00
   -2   21   18     -0.25      0.00
   -2   21   17     -0.03      0.00
   -2   21   16      0.07      0.00
   -2   21   15     -0.15      0.00
   -2   21   14      0.12      0.00
   -2   21   13      0.10      0.00
   -2   21   12      0.08      0.00
   -2   21   11      0.25      0.00
   -2   21   10     -0.08      0.00
   -2   21    9     -0.17      0.00
   -2   21    8      0.85      0.00
   -2   21    7     -0.33      0.00
   -2   21    6      1.05      0.00
   -2   21    5      0.38      0.00
   -2   21    4     -0.55      0.00
   -2   21    3      0.65      0.00
   -2   21    2     -2.04      0.00
   -2   21    1      0.75      0.00
    2   21    0      2.70      0.00
    2   21    1      0.63      0.00
    2   21    2      2.22      0.00
    2   21    3     -0.53      0.00
    2   21    4      0.77      0.00
    2   21    5     -0.49      0.00
    2   21    6      0.34      0.00
    2   21    7     -0.31      0.00
    2   21    8      0.44      0.00
    2   21    9     -0.48      0.00
    2   21   10      0.02      0.00
    2   21   11     -0.23      0.00
    2   21   12     -0.65      0.00
    2   21   13      0.12      0.00
    2   21   14     -0.64      0.00
    2   21   15      0.68      0.00
    2   21   16     -0.21      0.00
    2   21   17      0.14      0.00
    2   21   18      0.89      0.00
   -2   22   18      0.35      0.00
   -2   22   17      0.56      0.00
   -2   22   16      0.50      0.00
   -2   22   15      0.05      0.00
   -2   22   14      0.04      0.00
   -2   22   13      0.48      0.00
   -2   22   12     -0.33      0.00
   -2   22   11      0.03      0.00
   -2   22   10     -0.01      0.00
   -2   22    9     -0.99      0.00
   -2   22    8      0.42      0.00
   -2   22    7     -0.93      0.00
   -2   22    6      0.02      0.00
   -2   22    5     -0.09      0.00
   -2   22    4     -0.75      0.00
   -2   22    3      1.57      0.00
   -2   22    2     -1.10      0.00
   -2   22    1      3.02      0.00
    2   22    0     -0.25      0.00
    2   22    1     -2.29      0.00
    2   22    2      0.19      0.00
    2   22    3     -0.92      0.00
    2   22    4      0.37      0.00
    2   22    5      0.08      0.00
    2   22    6      0.51      0.00
    2   22    7      0.22      0.00
    2   22    8      0.14      0.00
    2   22    9     -0.04      0.00
    2   22   10      0.45      0.00
    2   22   11      0.12      0.00
    2   22   12      0.14      0.00
    2   22   13      1.05      0.00
    2   22   14     -0.77      0.00
    2   22   15      0.59      0.00
    2   22   16     -0.76      0.00
    2   22   17     -0.31      0.00
   -2   23   16     -0.25      0.00
   -2   23   15     -0.49      0.00
   -2   23   14     -0.54      0.00
   -2   23   13      0.55      0.00
   -2   23   12     -0.06      0.00
   -2   23   11      0.76      0.00
   -2   23   10      0.62      0.00
   -2   23    9     -0.35      0.00
   -2   23    8      1.61      0.00
   -2   23    7     -0.57      0.00
   -2   23    6      1.16      0.00
   -2   23    5      0.60      0.00
   -2   23    4     -0.52      0.00
   -2   23    3      1.17      0.00
   -2   23    2     -1.60      0.00
   -2   23    1      0.95      0.00
    2   23    0      2.11      0.00
    2   23    1      0.28      0.00
    2   23    2      1.48      0.00
    2   23    3     -0.89      0.00
    2   23    4      0.17      0.00
    2   23    5     -0.64      0.00
    2   23    6     -0.04      0.00
    2   23    7     -0.40      0.00
    2   23    8      0.30      0.00
    2   23    9     -0.51      0.00
    2   23   10     -0.08      0.00
    2   23   11      0.00      0.00
    2   23   12     -0.79      0.00
    2   23   13      0.83      0.00
    2   23   14     -0.62      0.00
    2   23   15      1.09      0.00
   -2   24   14     -0.17      0.00
   -2   24   13      0.57      0.00
   -2   24   12     -0.57      0.00
   -2   24   11     -0.51      0.00
   -2   24   10     -0.17      0.00
   -2   24    9     -1.77      0.00
   -2   24    8      0.33      0.00
   -2   24    7     -1.30      0.00
   -2   24    6     -0.01      0.00
   -2   24    5     -0.34      0.00
   -2   24    4     -0.87      0.00
   -2   24    3      0.84      0.00
   -2   24    2     -1.03      0.00
   -2   24    1      1.69      0.00
    2   24    0      0.35      0.00
    2   24    1     -1.26      0.00
    2   24    2      1.06      0.00
    2   24    3     -0.36      0.00
    2   24    4      0.91      0.00
    2   24    5      0.35      0.00
    2   24    6      0.45      0.00
    2   24    7      0.33      0.00
    2   24    8      0.04      0.00
    2   24    9      0.17      0.00
    2   24   10      0.10      0.00
    2   24   11      0.47      0.00
    2   24   12     -0.11      0.00
    2   24   13      1.06      0.00
   -2   25   11      0.46      0.00
   -2   25   10      1.27      0.00
   -2   25    9     -0.41      0.00
   -2   25    8      1.89      0.00
   -2   25    7     -0.32      0.00
   -2   25    6      0.95      0.00
   -2   25    5      0.66      0.00
   -2   25    4     -0.45      0.00
   -2   25    3      0.95      0.00
   -2   25    2     -0.69      0.00
   -2   25    1      0.57      0.00
    2   25    0      0.66      0.00
    2   25    1     -0.27      0.00
    2   25    2      0.15      0.00
    2   25    3     -0.96      0.00
    2   25    4     -0.52      0.00
    2   25    5     -0.14      0.00
    2   25    6     -0.35      0.00
    2   25    7      0.25      0.00
    2   25    8      0.13      0.00
    2   25    9     -0.17      0.00
    2   25   10     -0.27      0.00
   -2   26    7     -1.14      0.00
   -2   26    6     -0.06      0.00
   -2   26    5     -0.38      0.00
   -2   26    4     -0.61      0.00
   -2   26    3      0.15      0.00
   -2   26    2     -0.68      0.00
   -2   26    1      0.13      0.00
    2   26    0      0.49      0.00
    2   26    1      0.20      0.00
    2   26    2      0.98      0.00
    2   26    3      0.32      0.00
    2   26    4      0.59      0.00
    2   26    5      0.22      0.00
    2   26    6     -0.15      0.00
   -3    0   31      0.45      0.00
   -3    0   29     -0.55      0.00
   -3    0   27     -1.26      0.00
   -3    0   25     -0.60      0.00
   -3    0   23     -0.30      0.00
   -3    0   21     -0.49      0.00
   -3    0   19     -0.83      0.00
   -3    0   17     -0.47      0.00
   -3    0   15      1.70      0.00
   -3    0   13      2.76      0.00
   -3    0   11      2.59      0.00
   -3    0    9      1.09      0.00
   -3    0    7     -1.00      0.00
   -3    0    5      1.61      0.00
   -3    0    3      7.92      0.00
   -3    0    1     15.57      0.00
    3    0    1     15.64      0.00
    3    0    3     -0.05      0.00
    3    0    5     -9.58      0.00
    3    0    7     -8.26      0.00
    3    0    9     -1.90      0.00
    3    0   11      3.56      0.00
    3    0   13      2.69      0.00
    3    0   15     -1.92      0.00
    3    0   17     -5.06      0.00
    3    0   19     -3.08      0.00
    3    0   21      0.22      0.00
    3    0   23      0.33      0.00
    3    0   25     -0.10      0.00
    3    0   27     -0.32      0.00
    3    0   29      0.12      0.00
   -3    1   31     -0.23      0.00
   -3    1   30     -0.04      0.00
   -3    1   29     -0.48      0.00
   -3    1   28      1.19      0.00
   -3    1   27     -0.36      0.00
   -3    1   26      1.35      0.00
   -3    1   25     -0.21      0.00
   -3    1   24      0.74      0.00
   -3    1   23     -0.11      0.00
   -3    1   22     -0.07      0.00
   -3    1   21     -0.10      0.00
   -3    1   20      0.81      0.00
   -3    1   19      0.52      0.00
   -3    1   18      0.58      0.00
   -3    1   17      0.73      0.00
   -3    1   16     -0.27      0.00
   -3    1   15      0.42      0.00
   -3    1   14     -1.99      0.00
   -3    1   13     -0.11      0.00
   -3    1   12     -3.10      0.00
   -3    1   11     -0.44      0.00
   -3    1   10     -1.91      0.00
   -3    1    9     -0.60      0.00
   -3    1    8     -0.62      0.00
   -3    1    7     -0.24      0.00
   -3    1    6      0.08      0.00
   -3    1    5      0.75      0.00
   -3    1    4     -2.05      0.00
   -3    1    3      2.81      0.00
   -3    1    2    -11.98      0.00
   -3    1    1      2.93      0.00
    3    1    0    -15.64      0.00
    3    1    1     -1.33      0.00
    3    1    2     -8.65      0.00
    3    1    3      0.04      0.00
    3    1    4      4.03      0.00
    3    1    5     -0.16      0.00
    3    1    6     10.64      0.00
    3    1    7     -1.90      0.00
    3    1    8      4.53      0.00
    3    1    9     -2.12      0.00
    3    1   10     -1.26      0.00
    3    1   11     -0.96      0.00
    3    1   12     -3.52      0.00
    3    1   13      0.40      0.00
    3    1   14     -1.08      0.00
    3    1   15      0.82      0.00
    3    1   16      3.65      0.00
    3    1   17      0.14      0.00
    3    1   18      4.13      0.00
    3    1   19     -0.19      0.00
    3    1   20      1.21      0.00
    3    1   21     -0.12      0.00
    3    1   22     -0.66      0.00
    3    1   23      0.02      0.00
    3    1   24     -0.03      0.00
    3    1   25      0.22      0.00
    3    1   26      0.59      0.00
    3    1   27      0.37      0.00
    3    1   28     -0.15      0.00
    3    1   29      0.55      0.00
    3    1   30     -0.49      0.00
   -3    2   31      0.31      0.00
   -3    2   30      0.28      0.00
   -3    2   29     -0.59      0.00
   -3    2   28      0.57      0.00
   -3    2   27     -1.30      0.00
   -3    2   26      0.39      0.00
   -3    2   25     -0.92      0.00
   -3    2   24      0.49      0.00
   -3    2   23     -0.37      0.00
   -3    2   22      0.29      0.00
   -3    2   21      0.03      0.00
   -3    2   20     -0.35      0.00
   -3    2   19     -0.12      0.00
   -3    2   18     -1.10      0.00
   -3    2   17     -0.24      0.00
   -3    2   16     -1.12      0.00
   -3    2   15      1.30      0.00
   -3    2   14      0.08      0.00
   -3    2   13      2.36      0.00
   -3    2   12      0.88      0.00
   -3    2   11      2.55      0.00
   -3    2   10      0.80      0.00
   -3    2    9      1.45      0.00
   -3    2    8      0.57      0.00
   -3    2    7     -0.04      0.00
   -3    2    6     -0.94      0.00
   -3    2    5      2.35      0.00
   -3    2    4     -3.47      0.00
   -3    2    3      7.22      0.00
   -3    2    2     -4.67      0.00
   -3    2    1     13.62      0.00
    3    2    0      3.49      0.00
    3    2    1     13.76      0.00
    3    2    2     -0.56      0.00
    3    2    3      0.26      0.00
    3    2    4     -0.52      0.00
    3    2    5     -8.38      0.00
    3    2    6      2.18      0.00
    3    2    7     -7.79      0.00
    3    2    8      4.09      0.00
    3    2    9     -2.25      0.00
    3    2   10      3.21      0.00
    3    2   11      2.94      0.00
    3    2   12      0.12      0.00
    3    2   13      2.59      0.00
    3    2   14     -1.60      0.00
    3    2   15     -1.41      0.00
    3    2   16     -1.10      0.00
    3    2   17     -4.48      0.00
    3    2   18      0.14      0.00
    3    2   19     -2.87      0.00
    3    2   20      0.58      0.00
    3    2   21      0.23      0.00
    3    2   22      0.01      0.00
    3    2   23      0.67      0.00
    3    2   24      0.01      0.00
    3    2   25      0.11      0.00
    3    2   26     -0.67      0.00
    3    2   27     -0.14      0.00
    3    2   28     -0.98      0.00
    3    2   29      0.30      0.00
    3    2   30     -0.65      0.00
   -3    3   31     -0.31      0.00
   -3    3   30      0.11      0.00
   -3    3   29     -0.90      0.00
   -3    3   28      0.82      0.00
   -3    3   27     -0.76      0.00
   -3    3   26      1.16      0.00
   -3    3   25     -0.48      0.00
   -3    3   24      0.84      0.00
   -3    3   23     -0.24      0.00
   -3    3   22     -0.32      0.00
   -3    3   21     -0.28      0.00
   -3    3   20     -0.42      0.00
   -3    3   19      0.84      0.00
   -3    3   18     -0.20      0.00
   -3    3   17      1.04      0.00
   -3    3   16     -0.28      0.00
   -3    3   15      0.45      0.00
   -3    3   14     -1.57      0.00
   -3    3   13     -0.39      0.00
   -3    3   12     -2.49      0.00
   -3    3   11     -0.77      0.00
   -3    3   10     -1.51      0.00
   -3    3    9     -1.24      0.00
   -3    3    8     -1.28      0.00
   -3    3    7     -1.00      0.00
   -3    3    6     -1.64      0.00
   -3    3    5      0.81      0.00
   -3    3    4     -3.89      0.00
   -3    3    3      5.86      0.00
   -3    3    2    -10.66      0.00
   -3    3    1      6.95      0.00
    3    3    0    -12.23      0.00
    3    3    1     -3.73      0.00
    3    3    2     -6.53      0.00
    3    3    3     -0.31      0.00
    3    3    4      3.65      0.00
    3    3    5     -0.50      0.00
    3    3    6      9.15      0.00
    3    3    7     -4.75      0.00
    3    3    8      4.57      0.00
    3    3    9     -5.30      0.00
    3    3   10     -0.33      0.00
    3    3   11     -2.34      0.00
    3    3   12     -2.71      0.00
    3    3   13      1.22      0.00
    3    3   14     -1.12      0.00
    3    3   15      2.41      0.00
    3    3   16      2.67      0.00
    3    3   17      0.93      0.00
    3    3   18      3.58      0.00
    3    3   19      0.01      0.00
    3    3   20      1.16      0.00
    3    3   21     -0.05      0.00
    3    3   22     -0.89      0.00
    3    3   23      0.19      0.00
    3    3   24     -0.46      0.00
    3    3   25      0.52      0.00
    3    3   26      0.12      0.00
    3    3   27      0.64      0.00
    3    3   28     -0.39      0.00
    3    3   29      0.97      0.00
    3    3   30     -0.81      0.00
   -3    4   31     -0.11      0.00
   -3    4   30      0.23      0.00
   -3    4   29     -0.60      0.00
   -3    4   28      0.71      0.00
   -3    4   27     -1.04      0.00
   -3    4   26      0.48      0.00
   -3    4   25     -1.16      0.00
   -3    4   24      0.44      0.00
   -3    4   23     -0.31      0.00
   -3    4   22      0.19      0.00
   -3    4   21      0.85      0.00
   -3    4   20     -0.15      0.00
   -3    4   19      0.80      0.00
   -3    4   18     -0.49      0.00
   -3    4   17     -0.09      0.00
   -3    4   16     -0.44      0.00
   -3    4   15      0.57      0.00
   -3    4   14      0.43      0.00
   -3    4   13      1.80      0.00
   -3    4   12      0.73      0.00
   -3    4   11      2.26      0.00
   -3    4   10      0.72      0.00
   -3    4    9      1.49      0.00
   -3    4    8      1.43      0.00
   -3    4    7      1.17      0.00
   -3    4    6      0.50      0.00
   -3    4    5      3.47      0.00
   -3    4    4     -3.14      0.00
   -3    4    3      5.89      0.00
   -3    4    2     -6.57      0.00
   -3    4    1      9.55      0.00
    3    4    0      6.49      0.00
    3    4    1      9.04      0.00
    3    4    2      0.75      0.00
    3    4    3      0.04      0.00
    3    4    4     -0.19      0.00
    3    4    5     -5.93      0.00
    3    4    6      3.14      0.00
    3    4    7     -6.06      0.00
    3    4    8      6.15      0.00
    3    4    9     -2.22      0.00
    3    4   10      4.92      0.00
    3    4   11      1.98      0.00
    3    4   12      0.08      0.00
    3    4   13      2.45      0.00
    3    4   14     -2.87      0.00
    3    4   15     -0.26      0.00
    3    4   16     -2.62      0.00
    3    4   17     -3.04      0.00
    3    4   18     -0.74      0.00
    3    4   19     -2.24      0.00
    3    4   20      0.37      0.00
    3    4   21      0.09      0.00
    3    4   22     -0.14      0.00
    3    4   23      1.00      0.00
    3    4   24     -0.21      0.00
    3    4   25      0.33      0.00
    3    4   26     -0.96      0.00
    3    4   27      0.31      0.00
    3    4   28     -1.08      0.00
    3    4   29      0.86      0.00
    3    4   30     -0.55      0.00
   -3    5   31      0.30      0.00
   -3    5   30      0.33      0.00
   -3    5   29     -0.36      0.00
   -3    5   28      0.34      0.00
   -3    5   27     -0.59      0.00
   -3    5   26      0.71      0.00
   -3    5   25     -0.48      0.00
   -3    5   24      0.68      0.00
   -3    5   23     -0.18      0.00
   -3    5   22     -0.56      0.00
   -3    5   21     -0.44      0.00
   -3    5   20     -1.32      0.00
   -3    5   19     -0.10      0.00
   -3    5   18     -0.32      0.00
   -3    5   17     -0.38      0.00
   -3    5   16      0.07      0.00
   -3    5   15     -0.67      0.00
   -3    5   14     -1.19      0.00
   -3    5   13     -0.74      0.00
   -3    5   12     -1.92      0.00
   -3    5   11     -0.43      0.00
   -3    5   10     -0.76      0.00
   -3    5    9     -1.10      0.00
   -3    5    8     -1.09      0.00
   -3    5    7     -1.91      0.00
   -3    5    6     -2.30      0.00
   -3    5    5     -0.66      0.00
   -3    5    4     -5.01      0.00
   -3    5    3      5.15      0.00
   -3    5    2     -8.47      0.00
   -3    5    1      7.58      0.00
    3    5    0     -7.55      0.00
    3    5    1     -4.85      0.00
    3    5    2     -3.15      0.00
    3    5    3     -0.71      0.00
    3    5    4      3.29      0.00
    3    5    5     -0.51      0.00
    3    5    6      6.27      0.00
    3    5    7     -5.38      0.00
    3    5    8      3.33      0.00
    3    5    9     -6.12      0.00
    3    5   10     -0.06      0.00
    3    5   11     -2.63      0.00
    3    5   12     -2.10      0.00
    3    5   13      1.76      0.00
    3    5   14     -1.39      0.00
    3    5   15      3.53      0.00
    3    5   16      1.21      0.00
    3    5   17      2.22      0.00
    3    5   18      2.66      0.00
    3    5   19      0.82      0.00
    3    5   20      1.05      0.00
    3    5   21      0.20      0.00
    3    5   22     -0.87      0.00
    3    5   23      0.41      0.00
    3    5   24     -0.71      0.00
    3    5   25      0.67      0.00
    3    5   26     -0.49      0.00
    3    5   27      0.45      0.00
    3    5   28     -0.71      0.00
    3    5   29      0.55      0.00
   -3    6   31     -0.52      0.00
   -3    6   30     -0.37      0.00
   -3    6   29     -0.41      0.00
   -3    6   28      0.24      0.00
   -3    6   27     -0.25      0.00
   -3    6   26      0.35      0.00
   -3    6   25     -0.66      0.00
   -3    6   24      0.19      0.00
   -3    6   23      0.02      0.00
   -3    6   22      0.13      0.00
   -3    6   21      0.97      0.00
   -3    6   20      0.56      0.00
   -3    6   19      0.64      0.00
   -3    6   18      1.01      0.00
   -3    6   17     -0.47      0.00
   -3    6   16      1.05      0.00
   -3    6   15      0.08      0.00
   -3    6   14      0.87      0.00
   -3    6   13      1.41      0.00
   -3    6   12      0.36      0.00
   -3    6   11      1.32      0.00
   -3    6   10      0.45      0.00
   -3    6    9      0.20      0.00
   -3    6    8      1.99      0.00
   -3    6    7      0.74      0.00
   -3    6    6      2.32      0.00
   -3    6    5      3.59      0.00
   -3    6    4     -1.16      0.00
   -3    6    3      5.01      0.00
   -3    6    2     -6.02      0.00
   -3    6    1      6.23      0.00
    3    6    0      7.18      0.00
    3    6    1      4.02      0.00
    3    6    2      2.02      0.00
    3    6    3     -1.23      0.00
    3    6    4      0.33      0.00
    3    6    5     -3.65      0.00
    3    6    6      2.87      0.00
    3    6    7     -3.13      0.00
    3    6    8      5.79      0.00
    3    6    9     -0.88      0.00
    3    6   10      4.68      0.00
    3    6   11      1.59      0.00
    3    6   12      0.04      0.00
    3    6   13      2.34      0.00
    3    6   14     -3.17      0.00
    3    6   15      0.78      0.00
    3    6   16     -3.62      0.00
    3    6   17     -1.35      0.00
    3    6   18     -1.81      0.00
    3    6   19     -1.30      0.00
    3    6   20     -0.26      0.00
    3    6   21     -0.27      0.00
    3    6   22     -0.30      0.00
    3    6   23      0.62      0.00
    3    6   24     -0.43      0.00
    3    6   25      0.18      0.00
    3    6   26     -0.69      0.00
    3    6   27      0.75      0.00
    3    6   28     -0.53      0.00
    3    6   29      1.42      0.00
   -3    7   30      0.52      0.00
   -3    7   29      0.52      0.00
   -3    7   28      0.08      0.00
   -3    7   27     -0.24      0.00
   -3    7   26      0.09      0.00
   -3    7   25     -0.42      0.00
   -3    7   24      0.19      0.00
   -3    7   23     -0.06      0.00
   -3    7   22     -0.52      0.00
   -3    7   21     -0.45      0.00
   -3    7   20     -1.05      0.00
   -3    7   19     -1.21      0.00
   -3    7   18      0.42      0.00
   -3    7   17     -1.68      0.00
   -3    7   16      0.65      0.00
   -3    7   15     -1.51      0.00
   -3    7   14     -0.73      0.00
   -3    7   13     -1.06      0.00
   -3    7   12     -1.22      0.00
   -3    7   11     -0.32      0.00
   -3    7   10      0.29      0.00
   -3    7    9     -0.99      0.00
   -3    7    8      0.10      0.00
   -3    7    7     -2.28      0.00
   -3    7    6     -1.45      0.00
   -3    7    5     -1.27      0.00
   -3    7    4     -4.58      0.00
   -3    7    3      3.60      0.00
   -3    7    2     -6.19      0.00
   -3    7    1      5.98      0.00
    3    7    0     -3.67      0.00
    3    7    1     -3.92      0.00
    3    7    2     -0.15      0.00
    3    7    3     -0.39      0.00
    3    7    4      2.71      0.00
    3    7    5     -0.18      0.00
    3    7    6      2.67      0.00
    3    7    7     -4.08      0.00
    3    7    8      0.81      0.00
    3    7    9     -4.91      0.00
    3    7   10     -0.82      0.00
    3    7   11     -2.28      0.00
    3    7   12     -1.82      0.00
    3    7   13      1.48      0.00
    3    7   14     -1.61      0.00
    3    7   15      3.39      0.00
    3    7   16     -0.23      0.00
    3    7   17      2.79      0.00
    3    7   18      1.32      0.00
    3    7   19      1.12      0.00
    3    7   20      0.72      0.00
    3    7   21      0.04      0.00
    3    7   22     -0.34      0.00
    3    7   23      0.31      0.00
    3    7   24     -0.30      0.00
    3    7   25      0.60      0.00
    3    7   26     -0.75      0.00
    3    7   27      0.40      0.00
    3    7   28     -0.92      0.00
    3    7   29      0.23      0.00
   -3    8   30     -1.24      0.00
   -3    8   29     -0.22      0.00
   -3    8   28     -0.37      0.00
   -3    8   27      0.39      0.00
   -3    8   26      0.46      0.00
   -3    8   25      0.10      0.00
   -3    8   24      0.21      0.00
   -3    8   23      0.29      0.00
   -3    8   22      0.20      0.00
   -3    8   21      0.48      0.00
   -3    8   20      0.84      0.00
   -3    8   19      0.05      0.00
   -3    8   18      1.59      0.00
   -3    8   17     -0.78      0.00
   -3    8   16      1.65      0.00
   -3    8   15     -0.30      0.00
   -3    8   14      1.06      0.00
   -3    8   13      0.67      0.00
   -3    8   12      0.60      0.00
   -3    8   11      0.02      0.00
   -3    8   10      0.65      0.00
   -3    8    9     -1.20      0.00
   -3    8    8      1.82      0.00
   -3    8    7     -0.25      0.00
   -3    8    6      2.38      0.00
   -3    8    5      3.03      0.00
   -3    8    4     -0.39      0.00
   -3    8    3      4.46      0.00
   -3    8    2     -4.36      0.00
   -3    8    1      4.28      0.00
    3    8    0      5.00      0.00
    3    8    1      0.97      0.00
    3    8    2      1.61      0.00
    3    8    3     -1.95      0.00
    3    8    4      0.42      0.00
    3    8    5     -1.80      0.00
    3    8    6      2.08      0.00
    3    8    7     -0.40      0.00
    3    8    8      4.12      0.00
    3    8    9      0.60      0.00
    3    8   10      3.49      0.00
    3    8   11      1.36      0.00
    3    8   12      0.44      0.00
    3    8   13      1.95      0.00
    3    8   14     -2.23      0.00
    3    8   15      1.23      0.00
    3    8   16     -3.16      0.00
    3    8   17      0.08      0.00
    3    8   18     -1.83      0.00
    3    8   19     -0.26      0.00
    3    8   20     -0.41      0.00
    3    8   21     -0.48      0.00
    3    8   22     -0.02      0.00
    3    8   23      0.04      0.00
    3    8   24     -0.22      0.00
    3    8   25      0.00      0.00
    3    8   26     -0.13      0.00
    3    8   27      0.75      0.00
    3    8   28     -0.13      0.00
   -3    9   30      0.61      0.00
   -3    9   29      1.03      0.00
   -3    9   28      0.17      0.00
   -3    9   27     -0.04      0.00
   -3    9   26     -0.41      0.00
   -3    9   25     -0.47      0.00
   -3    9   24     -0.38      0.00
   -3    9   23      0.02      0.00
   -3    9   22     -0.24      0.00
   -3    9   21     -0.11      0.00
   -3    9   20     -0.20      0.00
   -3    9   19     -1.38      0.00
   -3    9   18      0.87      0.00
   -3    9   17     -1.63      0.00
   -3    9   16      0.86      0.00
   -3    9   15     -1.34      0.00
   -3    9   14     -0.05      0.00
   -3    9   13     -1.01      0.00
   -3    9   12     -0.34      0.00
   -3    9   11     -0.46      0.00
   -3    9   10      0.92      0.00
   -3    9    9     -1.06      0.00
   -3    9    8      0.73      0.00
   -3    9    7     -1.98      0.00
   -3    9    6     -0.88      0.00
   -3    9    5     -0.85      0.00
   -3    9    4     -3.60      0.00
   -3    9    3      2.16      0.00
   -3    9    2     -4.14      0.00
   -3    9    1      3.37      0.00
    3    9    0     -1.28      0.00
    3    9    1     -2.06      0.00
    3    9    2      1.36      0.00
    3    9    3     -0.32      0.00
    3    9    4      1.94      0.00
    3    9    5     -0.41      0.00
    3    9    6      0.15      0.00
    3    9    7     -2.40      0.00
    3    9    8     -1.19      0.00
    3    9    9     -3.13      0.00
    3    9   10     -1.61      0.00
    3    9   11     -1.80      0.00
    3    9   12     -1.49      0.00
    3    9   13      0.53      0.00
    3    9   14     -1.46      0.00
    3    9   15      1.99      0.00
    3    9   16     -1.17      0.00
    3    9   17      2.09      0.00
    3    9   18     -0.05      0.00
    3    9   19      0.60      0.00
    3    9   20      0.19      0.00
    3    9   21     -0.49      0.00
    3    9   22      0.15      0.00
    3    9   23     -0.27      0.00
    3    9   24      0.28      0.00
    3    9   25      0.04      0.00
    3    9   26     -0.49      0.00
    3    9   27      0.38      0.00
    3    9   28     -0.70      0.00
   -3   10   29     -0.44      0.00
   -3   10   28     -0.54      0.00
   -3   10   27      0.27      0.00
   -3   10   26      0.73      0.00
   -3   10   25      0.66      0.00
   -3   10   24      0.29      0.00
   -3   10   23      0.53      0.00
   -3   10   22     -0.02      0.00
   -3   10   21      0.05      0.00
   -3   10   20      0.27      0.00
   -3   10   19     -0.21      0.00
   -3   10   18      1.18      0.00
   -3   10   17     -0.63      0.00
   -3   10   16      1.53      0.00
   -3   10   15     -0.55      0.00
   -3   10   14      0.92      0.00
   -3   10   13     -0.13      0.00
   -3   10   12      0.78      0.00
   -3   10   11     -0.52      0.00
   -3   10   10      0.74      0.00
   -3   10    9     -1.17      0.00
   -3   10    8      1.26      0.00
   -3   10    7     -0.34      0.00
   -3   10    6      1.55      0.00
   -3   10    5      2.36      0.00
   -3   10    4     -0.19      0.00
   -3   10    3      3.38      0.00
   -3   10    2     -2.12      0.00
   -3   10    1      2.62      0.00
    3   10    0      2.02      0.00
    3   10    1     -0.23      0.00
    3   10    2      0.89      0.00
    3   10    3     -1.82      0.00
    3   10    4      0.50      0.00
    3   10    5     -0.80      0.00
    3   10    6      1.29      0.00
    3   10    7      0.92      0.00
    3   10    8      2.38      0.00
    3   10    9      1.33      0.00
    3   10   10      2.27      0.00
    3   10   11      1.02      0.00
    3   10   12      0.93      0.00
    3   10   13      1.29      0.00
    3   10   14     -0.93      0.00
    3   10   15      1.14      0.00
    3   10   16     -1.70      0.00
    3   10   17      0.89      0.00
    3   10   18     -0.82      0.00
    3   10   19      0.50      0.00
    3   10   20      0.16      0.00
    3   10   21     -0.24      0.00
    3   10   22      0.83      0.00
    3   10   23     -0.10      0.00
    3   10   24      0.42      0.00
    3   10   25      0.01      0.00
    3   10   26      0.26      0.00
    3   10   27      0.24      0.00
    3   10   28     -0.07      0.00
   -3   11   29      0.84      0.00
   -3   11   28      0.47      0.00
   -3   11   27      0.05      0.00
   -3   11   26     -0.56      0.00
   -3   11   25     -0.48      0.00
   -3   11   24     -0.86      0.00
   -3   11   23      0.09      0.00
   -3   11   22     -0.10      0.00
   -3   11   21      0.41      0.00
   -3   11   20      0.38      0.00
   -3   11   19     -0.81      0.00
   -3   11   18      0.53      0.00
   -3   11   17     -1.07      0.00
   -3   11   16      0.45      0.00
   -3   11   15     -0.90      0.00
   -3   11   14      0.31      0.00
   -3   11   13     -0.45      0.00
   -3   11   12      0.11      0.00
   -3   11   11     -0.13      0.00
   -3   11   10      0.75      0.00
   -3   11    9     -0.88      0.00
   -3   11    8      0.46      0.00
   -3   11    7     -1.37      0.00
   -3   11    6     -0.74      0.00
   -3   11    5     -0.62      0.00
   -3   11    4     -2.27      0.00
   -3   11    3      0.41      0.00
   -3   11    2     -2.25      0.00
   -3   11    1      0.85      0.00
    3   11    0     -0.12      0.00
    3   11    1     -0.84      0.00
    3   11    2      1.65      0.00
    3   11    3     -1.00      0.00
    3   11    4      1.72      0.00
    3   11    5     -1.13      0.00
    3   11    6     -0.27      0.00
    3   11    7     -1.34      0.00
    3   11    8     -1.71      0.00
    3   11    9     -1.89      0.00
    3   11   10     -1.87      0.00
    3   11   11     -1.15      0.00
    3   11   12     -1.21      0.00
    3   11   13      0.08      0.00
    3   11   14     -1.15      0.00
    3   11   15      0.63      0.00
    3   11   16     -1.24      0.00
    3   11   17      0.96      0.00
    3   11   18     -0.58      0.00
    3   11   19     -0.18      0.00
    3   11   20     -0.19      0.00
    3   11   21     -1.14      0.00
    3   11   22      0.04      0.00
    3   11   23     -1.05      0.00
    3   11   24      0.38      0.00
    3   11   25     -0.67      0.00
    3   11   26     -0.01      0.00
    3   11   27      0.16      0.00
   -3   12   28     -0.38      0.00
   -3   12   27     -0.26      0.00
   -3   12   26      0.55      0.00
   -3   12   25      0.97      0.00
   -3   12   24      0.09      0.00
   -3   12   23      0.87      0.00
   -3   12   22     -0.29      0.00
   -3   12   21     -0.03      0.00
   -3   12   20     -0.33      0.00
   -3   12   19     -0.26      0.00
   -3   12   18      0.83      0.00
   -3   12   17     -0.32      0.00
   -3   12   16      1.46      0.00
   -3   12   15     -0.39      0.00
   -3   12   14      0.52      0.00
   -3   12   13     -0.34      0.00
   -3   12   12      0.17      0.00
   -3   12   11     -0.31      0.00
   -3   12   10      0.20      0.00
   -3   12    9     -0.53      0.00
   -3   12    8      0.60      0.00
   -3   12    7     -0.19      0.00
   -3   12    6      0.77      0.00
   -3   12    5      1.32      0.00
   -3   12    4      0.06      0.00
   -3   12    3      1.60      0.00
   -3   12    2     -0.15      0.00
   -3   12    1      0.94      0.00
    3   12    0      0.12      0.00
    3   12    1     -0.78      0.00
    3   12    2      0.77      0.00
    3   12    3     -1.88      0.00
    3   12    4      0.56      0.00
    3   12    5     -0.78      0.00
    3   12    6      0.63      0.00
    3   12    7      1.23      0.00
    3   12    8      1.09      0.00
    3   12    9      1.70      0.00
    3   12   10      1.03      0.00
    3   12   11      0.96      0.00
    3   12   12      0.72      0.00
    3   12   13      0.85      0.00
    3   12   14     -0.32      0.00
    3   12   15      0.87      0.00
    3   12   16     -0.42      0.00
    3   12   17      0.82      0.00
    3   12   18      0.25      0.00
    3   12   19      0.62      0.00
    3   12   20      0.87      0.00
    3   12   21      0.14      0.00
    3   12   22      1.65      0.00
    3   12   23     -0.06      0.00
    3   12   24      0.95      0.00
    3   12   25     -0.03      0.00
    3   12   26      0.26      0.00
    3   12   27     -0.22      0.00
   -3   13   28      0.65      0.00
   -3   13   27      0.13      0.00
   -3   13   26     -0.39      0.00
   -3   13   25     -0.30      0.00
   -3   13   24     -1.05      0.00
   -3   13   23      0.09      0.00
   -3   13   22     -0.32      0.00
   -3   13   21      0.66      0.00
   -3   13   20      0.34      0.00
   -3   13   19     -0.17      0.00
   -3   13   18     -0.05      0.00
   -3   13   17     -0.77      0.00
   -3   13   16     -0.17      0.00
   -3   13   15     -0.77      0.00
   -3   13   14      0.13      0.00
   -3   13   13      0.22      0.00
   -3   13   12      0.32      0.00
   -3   13   11      0.59      0.00
   -3   13   10      0.87      0.00
   -3   13    9     -0.31      0.00
   -3   13    8      0.56      0.00
   -3   13    7     -0.48      0.00
   -3   13    6     -0.18      0.00
   -3   13    5     -0.24      0.00
   -3   13    4     -0.81      0.00
   -3   13    3     -0.60      0.00
   -3   13    2     -0.86      0.00
   -3   13    1     -0.57      0.00
    3   13    0      0.20      0.00
    3   13    1     -0.07      0.00
    3   13    2      1.42      0.00
    3   13    3     -0.91      0.00
    3   13    4      1.78      0.00
    3   13    5     -1.05      0.00
    3   13    6      0.12      0.00
    3   13    7     -0.64      0.00
    3   13    8     -1.57      0.00
    3   13    9     -1.20      0.00
    3   13   10     -1.61      0.00
    3   13   11     -0.36      0.00
    3   13   12     -0.98      0.00
    3   13   13      0.41      0.00
    3   13   14     -0.90      0.00
    3   13   15      0.17      0.00
    3   13   16     -0.67      0.00
    3   13   17      0.31      0.00
    3   13   18     -0.33      0.00
    3   13   19     -0.79      0.00
    3   13   20     -0.31      0.00
    3   13   21     -1.69      0.00
    3   13   22     -0.30      0.00
    3   13   23     -1.43      0.00
    3   13   24      0.30      0.00
    3   13   25     -0.81      0.00
    3   13   26      0.28      0.00
   -3   14   27     -0.60      0.00
   -3   14   26      0.08      0.00
   -3   14   25      0.74      0.00
   -3   14   24     -0.12      0.00
   -3   14   23      0.87      0.00
   -3   14   22     -0.20      0.00
   -3   14   21      0.18      0.00
   -3   14   20     -0.42      0.00
   -3   14   19     -0.12      0.00
   -3   14   18      0.60      0.00
   -3   14   17      0.00      0.00
   -3   14   16      1.14      0.00
   -3   14   15      0.08      0.00
   -3   14   14     -0.07      0.00
   -3   14   13     -0.23      0.00
   -3   14   12     -0.72      0.00
   -3   14   11     -0.53      0.00
   -3   14   10     -0.55      0.00
   -3   14    9     -0.80      0.00
   -3   14    8     -0.04      0.00
   -3   14    7     -0.52      0.00
   -3   14    6      0.02      0.00
   -3   14    5      0.35      0.00
   -3   14    4     -0.11      0.00
   -3   14    3      0.21      0.00
   -3   14    2      0.68      0.00
   -3   14    1     -0.06      0.00
    3   14    0     -0.80      0.00
    3   14    1     -0.94      0.00
    3   14    2      0.34      0.00
    3   14    3     -1.92      0.00
    3   14    4      0.04      0.00
    3   14    5     -0.78      0.00
    3   14    6      0.04      0.00
    3   14    7      1.30      0.00
    3   14    8      0.27      0.00
    3   14    9      1.77      0.00
    3   14   10     -0.07      0.00
    3   14   11      1.17      0.00
    3   14   12      0.21      0.00
    3   14   13      0.86      0.00
    3   14   14     -0.20      0.00
    3   14   15      0.74      0.00
    3   14   16      0.04      0.00
    3   14   17      0.28      0.00
    3   14   18      0.58      0.00
    3   14   19      0.32      0.00
    3   14   20      1.06      0.00
    3   14   21      0.33      0.00
    3   14   22      1.72      0.00
    3   14   23     -0.23      0.00
    3   14   24      0.94      0.00
    3   14   25     -0.22      0.00
   -3   15   26      0.02      0.00
   -3   15   25     -0.19      0.00
   -3   15   24     -0.74      0.00
   -3   15   23     -0.05      0.00
   -3   15   22     -0.61      0.00
   -3   15   21      0.53      0.00
   -3   15   20     -0.11      0.00
   -3   15   19      0.32      0.00
   -3   15   18     -0.22      0.00
   -3   15   17     -0.32      0.00
   -3   15   16     -0.29      0.00
   -3   15   15     -0.57      0.00
   -3   15   14     -0.10      0.00
   -3   15   13      0.45      0.00
   -3   15   12      0.59      0.00
   -3   15   11      0.89      0.00
   -3   15   10      1.53      0.00
   -3   15    9      0.28      0.00
   -3   15    8      1.07      0.00
   -3   15    7      0.50      0.00
   -3   15    6      0.25      0.00
   -3   15    5      0.49      0.00
   -3   15    4     -0.19      0.00
   -3   15    3     -0.59      0.00
   -3   15    2     -0.37      0.00
   -3   15    1     -1.11      0.00
    3   15    0      0.19      0.00
    3   15    1      1.06      0.00
    3   15    2      0.99      0.00
    3   15    3      0.51      0.00
    3   15    4      1.19      0.00
    3   15    5     -0.03      0.00
    3   15    6     -0.04      0.00
    3   15    7      0.15      0.00
    3   15    8     -1.40      0.00
    3   15    9     -0.53      0.00
    3   15   10     -1.04      0.00
    3   15   11      0.06      0.00
    3   15   12     -0.79      0.00
    3   15   13      0.43      0.00
    3   15   14     -0.86      0.00
    3   15   15     -0.01      0.00
    3   15   16     -0.25      0.00
    3   15   17      0.17      0.00
    3   15   18     -0.28      0.00
    3   15   19     -0.80      0.00
    3   15   20     -0.49      0.00
    3   15   21     -1.61      0.00
    3   15   22     -0.37      0.00
    3   15   23     -1.04      0.00
    3   15   24      0.45      0.00
   -3   16   25      0.11      0.00
   -3   16   24     -0.12      0.00
   -3   16   23      0.38      0.00
   -3   16   22     -0.04      0.00
   -3   16   21      0.34      0.00
   -3   16   20     -0.37      0.00
   -3   16   19      0.08      0.00
   -3   16   18      0.09      0.00
   -3   16   17      0.13      0.00
   -3   16   16      0.32      0.00
   -3   16   15      0.39      0.00
   -3   16   14     -0.48      0.00
   -3   16   13     -0.02      0.00
   -3   16   12     -0.87      0.00
   -3   16   11     -0.97      0.00
   -3   16   10     -0.76      0.00
   -3   16    9     -1.44      0.00
   -3   16    8     -0.43      0.00
   -3   16    7     -0.66      0.00
   -3   16    6     -0.35      0.00
   -3   16    5      0.42      0.00
   -3   16    4     -0.15      0.00
   -3   16    3      0.22      0.00
   -3   16    2      1.02      0.00
   -3   16    1     -0.09      0.00
    3   16    0     -1.55      0.00
    3   16    1     -0.74      0.00
    3   16    2     -0.64      0.00
    3   16    3     -1.54      0.00
    3   16    4     -0.77      0.00
    3   16    5     -0.42      0.00
    3   16    6     -0.44      0.00
    3   16    7      1.06      0.00
    3   16    8     -0.20      0.00
    3   16    9      1.29      0.00
    3   16   10     -0.53      0.00
    3   16   11      1.41      0.00
    3   16   12      0.27      0.00
    3   16   13      1.04      0.00
    3   16   14      0.12      0.00
    3   16   15      0.69      0.00
    3   16   16     -0.15      0.00
    3   16   17      0.02      0.00
    3   16   18      0.16      0.00
    3   16   19      0.42      0.00
    3   16   20      0.61      0.00
    3   16   21      0.64      0.00
    3   16   22      1.06      0.00
    3   16   23     -0.34      0.00
    3   16   24      0.58      0.00
   -3   17   24     -0.13      0.00
   -3   17   23     -0.09      0.00
   -3   17   22     -0.53      0.00
   -3   17   21      0.21      0.00
   -3   17   20     -0.39      0.00
   -3   17   19      0.35      0.00
   -3   17   18      0.13      0.00
   -3   17   17      0.25      0.00
   -3   17   16      0.16      0.00
   -3   17   15     -0.07      0.00
   -3   17   14     -0.19      0.00
   -3   17   13      0.29      0.00
   -3   17   12      0.35      0.00
   -3   17   11      0.47      0.00
   -3   17   10      1.34      0.00
   -3   17    9      0.38      0.00
   -3   17    8      0.86      0.00
   -3   17    7      0.87      0.00
   -3   17    6     -0.04      0.00
   -3   17    5      0.60      0.00
   -3   17    4     -0.43      0.00
   -3   17    3     -0.82      0.00
   -3   17    2     -0.37      0.00
   -3   17    1     -1.64      0.00
    3   17    0      0.34      0.00
    3   17    1      2.08      0.00
    3   17    2      0.71      0.00
    3   17    3      1.68      0.00
    3   17    4      0.28      0.00
    3   17    5      0.80      0.00
    3   17    6     -0.32      0.00
    3   17    7      0.90      0.00
    3   17    8     -1.12      0.00
    3   17    9      0.22      0.00
    3   17   10     -0.74      0.00
    3   17   11     -0.10      0.00
    3   17   12     -0.92      0.00
    3   17   13     -0.26      0.00
    3   17   14     -0.97      0.00
    3   17   15     -0.31      0.00
    3   17   16     -0.21      0.00
    3   17   17      0.27      0.00
    3   17   18     -0.74      0.00
    3   17   19     -0.19      0.00
    3   17   20     -0.95      0.00
    3   17   21     -0.88      0.00
    3   17   22     -0.39      0.00
    3   17   23     -0.33      0.00
   -3   18   23     -0.05      0.00
   -3   18   22     -0.04      0.00
   -3   18   21      0.18      0.00
   -3   18   20     -0.29      0.00
   -3   18   19     -0.02      0.00
   -3   18   18     -0.29      0.00
   -3   18   17     -0.10      0.00
   -3   18   16     -0.37      0.00
   -3   18   15      0.31      0.00
   -3   18   14     -0.42      0.00
   -3   18   13      0.35      0.00
   -3   18   12     -0.04      0.00
   -3   18   11     -0.62      0.00
   -3   18   10     -0.21      0.00
   -3   18    9     -1.13      0.00
   -3   18    8     -0.49      0.00
   -3   18    7     -0.22      0.00
   -3   18    6     -0.34      0.00
   -3   18    5      0.93      0.00
   -3   18    4      0.33      0.00
   -3   18    3      0.77      0.00
   -3   18    2      1.80      0.00
   -3   18    1      0.13      0.00
    3   18    0     -2.55      0.00
    3   18    1     -0.50      0.00
    3   18    2     -1.51      0.00
    3   18    3     -1.07      0.00
    3   18    4     -1.10      0.00
    3   18    5     -0.18      0.00
    3   18    6     -0.57      0.00
    3   18    7      0.54      0.00
    3   18    8     -0.41      0.00
    3   18    9      0.69      0.00
    3   18   10     -0.43      0.00
    3   18   11      1.55      0.00
    3   18   12      0.56      0.00
    3   18   13      0.90      0.00
    3   18   14      0.49      0.00
    3   18   15      0.32      0.00
    3   18   16     -0.46      0.00
    3   18   17      0.12      0.00
    3   18   18     -0.32      0.00
    3   18   19      0.97      0.00
    3   18   20      0.09      0.00
    3   18   21      1.10      0.00
   -3   19   22     -0.12      0.00
   -3   19   21     -0.09      0.00
   -3   19   20     -0.23      0.00
   -3   19   19     -0.17      0.00
   -3   19   18      0.41      0.00
   -3   19   17      0.37      0.00
   -3   19   16      0.44      0.00
   -3   19   15      0.27      0.00
   -3   19   14     -0.17      0.00
   -3   19   13      0.03      0.00
   -3   19   12     -0.07      0.00
   -3   19   11     -0.20      0.00
   -3   19   10      0.43      0.00
   -3   19    9      0.04      0.00
   -3   19    8      0.08      0.00
   -3   19    7      0.67      0.00
   -3   19    6     -0.39      0.00
   -3   19    5      0.13      0.00
   -3   19    4     -0.38      0.00
   -3   19    3     -1.49      0.00
   -3   19    2     -0.13      0.00
   -3   19    1     -2.24      0.00
    3   19    0      0.63      0.00
    3   19    1      2.45      0.00
    3   19    2      0.63      0.00
    3   19    3      1.63      0.00
    3   19    4     -0.23      0.00
    3   19    5      0.74      0.00
    3   19    6     -0.29      0.00
    3   19    7      1.04      0.00
    3   19    8     -0.90      0.00
    3   19    9      0.59      0.00
    3   19   10     -0.90      0.00
    3   19   11     -0.40      0.00
    3   19   12     -0.96      0.00
    3   19   13     -0.77      0.00
    3   19   14     -0.55      0.00
    3   19   15     -0.33      0.00
    3   19   16      0.06      0.00
    3   19   17      0.46      0.00
    3   19   18     -0.95      0.00
    3   19   19      0.45      0.00
    3   19   20     -1.26      0.00
   -3   20   21     -0.06      0.00
   -3   20   20      0.00      0.00
   -3   20   19     -0.12      0.00
   -3   20   18     -0.16      0.00
   -3   20   17     -0.25      0.00
   -3   20   16     -0.48      0.00
   -3   20   15     -0.12      0.00
   -3   20   14     -0.14      0.00
   -3   20   13      0.08      0.00
   -3   20   12      0.84      0.00
   -3   20   11     -0.26      0.00
   -3   20   10      0.28      0.00
   -3   20    9     -0.27      0.00
   -3   20    8     -0.61      0.00
   -3   20    7      0.28      0.00
   -3   20    6     -0.48      0.00
   -3   20    5      0.59      0.00
   -3   20    4      0.63      0.00
   -3   20    3      0.20      0.00
   -3   20    2      2.54      0.00
   -3   20    1     -0.21      0.00
    3   20    0     -3.36      0.00
    3   20    1     -0.11      0.00
    3   20    2     -1.95      0.00
    3   20    3     -0.32      0.00
    3   20    4     -0.87      0.00
    3   20    5      0.19      0.00
    3   20    6     -0.24      0.00
    3   20    7      0.32      0.00
    3   20    8     -0.24      0.00
    3   20    9      0.35      0.00
    3   20   10     -0.09      0.00
    3   20   11      1.11      0.00
    3   20   12      0.56      0.00
    3   20   13      0.13      0.00
    3   20   14      0.55      0.00
    3   20   15     -0.52      0.00
    3   20   16     -0.57      0.00
    3   20   17      0.01      0.00
    3   20   18     -0.41      0.00
    3   20   19      1.13      0.00
   -3   21   19     -0.52      0.00
   -3   21   18      0.10      0.00
   -3   21   17      0.22      0.00
   -3   21   16      0.22      0.00
   -3   21   15      0.15      0.00
   -3   21   14      0.23      0.00
   -3   21   13     -0.21      0.00
   -3   21   12      0.49      0.00
   -3   21   11     -0.40      0.00
   -3   21   10      0.27      0.00
   -3   21    9      0.12      0.00
   -3   21    8     -0.37      0.00
   -3   21    7      0.80      0.00
   -3   21    6     -0.34      0.00
   -3   21    5     -0.07      0.00
   -3   21    4      0.35      0.00
   -3   21    3     -1.80      0.00
   -3   21    2      0.48      0.00
   -3   21    1     -2.47      0.00
    3   21    0      0.64      0.00
    3   21    1      2.31      0.00
    3   21    2      0.17      0.00
    3   21    3      0.83      0.00
    3   21    4     -0.59      0.00
    3   21    5     -0.11      0.00
    3   21    6     -0.25      0.00
    3   21    7      0.31      0.00
    3   21    8     -0.73      0.00
    3   21    9      0.31      0.00
    3   21   10     -0.78      0.00
    3   21   11     -0.59      0.00
    3   21   12     -0.19      0.00
    3   21   13     -0.78      0.00
    3   21   14      0.63      0.00
    3   21   15     -0.10      0.00
    3   21   16      0.78      0.00
    3   21   17      0.53      0.00
    3   21   18     -0.44      0.00
   -3   22   18      0.04      0.00
   -3   22   17     -0.01      0.00
   -3   22   16     -0.22      0.00
   -3   22   15     -0.58      0.00
   -3   22   14      0.06      0.00
   -3   22   13     -0.98      0.00
   -3   22   12      0.81      0.00
   -3   22   11     -0.74      0.00
   -3   22   10     -0.22      0.00
   -3   22    9      0.09      0.00
   -3   22    8     -1.12      0.00
   -3   22    7      0.48      0.00
   -3   22    6     -0.63      0.00
   -3   22    5     -0.27      0.00
   -3   22    4      0.61      0.00
   -3   22    3     -1.18      0.00
   -3   22    2      2.38      0.00
   -3   22    1     -0.90      0.00
    3   22    0     -2.90      0.00
    3   22    1      0.44      0.00
    3   22    2     -1.49      0.00
    3   22    3      0.65      0.00
    3   22    4     -0.24      0.00
    3   22    5      0.72      0.00
    3   22    6      0.36      0.00
    3   22    7      0.38      0.00
    3   22    8      0.21      0.00
    3   22    9      0.11      0.00
    3   22   10      0.36      0.00
    3   22   11      0.17      0.00
    3   22   12      0.62      0.00
    3   22   13     -0.81      0.00
    3   22   14      0.54      0.00
    3   22   15     -1.30      0.00
    3   22   16     -0.48      0.00
   -3   23   16     -0.01      0.00
   -3   23   15     -0.19      0.00
   -3   23   14      0.71      0.00
   -3   23   13     -0.33      0.00
   -3   23   12      1.34      0.00
   -3   23   11      0.11      0.00
   -3   23   10      0.56      0.00
   -3   23    9      0.92      0.00
   -3   23    8     -0.56      0.00
   -3   23    7      1.32      0.00
   -3   23    6     -0.20      0.00
   -3   23    5     -0.03      0.00
   -3   23    4      1.05      0.00
   -3   23    3     -1.52      0.00
   -3   23    2      1.02      0.00
   -3   23    1     -1.79      0.00
    3   23    0      0.39      0.00
    3   23    1      1.41      0.00
    3   23    2     -0.56      0.00
    3   23    3     -0.15      0.00
    3   23    4     -0.80      0.00
    3   23    5     -1.00      0.00
    3   23    6     -0.03      0.00
    3   23    7     -0.55      0.00
    3   23    8     -0.24      0.00
    3   23    9     -0.21      0.00
    3   23   10     -0.24      0.00
    3   23   11     -0.69      0.00
    3   23   12      0.64      0.00
    3   23   13     -0.66      0.00
    3   23   14      1.45      0.00
   -3   24   14      0.18      0.00
   -3   24   13     -1.38      0.00
   -3   24   12      0.24      0.00
   -3   24   11     -0.92      0.00
   -3   24   10     -1.15      0.00
   -3   24    9      0.13      0.00
   -3   24    8     -1.64      0.00
   -3   24    7      0.42      0.00
   -3   24    6     -0.55      0.00
   -3   24    5     -0.66      0.00
   -3   24    4      0.50      0.00
   -3   24    3     -1.80      0.00
   -3   24    2      1.28      0.00
   -3   24    1     -1.17      0.00
    3   24    0     -0.98      0.00
    3   24    1      0.60      0.00
    3   24    2     -0.02      0.00
    3   24    3      0.83      0.00
    3   24    4      0.55      0.00
    3   24    5      0.61      0.00
    3   24    6      0.73      0.00
    3   24    7      0.17      0.00
    3   24    8      0.46      0.00
    3   24    9     -0.01      0.00
    3   24   10      0.53      0.00
    3   24   11     -0.27      0.00
    3   24   12      0.75      0.00
   -3   25   11      0.64      0.00
   -3   25   10      0.20      0.00
   -3   25    9      1.44      0.00
   -3   25    8     -0.68      0.00
   -3   25    7      1.43      0.00
   -3   25    6      0.00      0.00
   -3   25    5     -0.08      0.00
   -3   25    4      1.19      0.00
   -3   25    3     -0.83      0.00
   -3   25    2      1.02      0.00
   -3   25    1     -0.33      0.00
    3   25    0      0.25      0.00
    3   25    1     -0.08      0.00
    3   25    2     -0.71      0.00
    3   25    3     -0.77      0.00
    3   25    4     -0.46      0.00
    3   25    5     -1.01      0.00
    3   25    6      0.45      0.00
    3   25    7     -0.57      0.00
    3   25    8      0.26      0.00
    3   25    9     -0.34      0.00
   -3   26    6     -0.43      0.00
   -3   26    5     -0.61      0.00
   -3   26    4      0.15      0.00
   -3   26    3     -1.37      0.00
   -3   26    2      0.01      0.00
   -3   26    1     -0.80      0.00
    3   26    0      0.79      0.00
    3   26    1      0.34      0.00
    3   26    2      1.09      0.00
    3   26    3      0.21      0.00
    3   26    4      0.78      0.00
    3   26    5     -0.02      0.00
   -4    0   30      0.03      0.00
   -4    0   28     -0.42      0.00
   -4    0   26     -0.78      0.00
   -4    0   24     -0.58      0.00
   -4    0   22     -1.04      0.00
   -4    0   20     -0.86      0.00
   -4    0   18     -1.21      0.00
   -4    0   16      0.53      0.00
   -4    0   14      2.67      0.00
   -4    0   12      2.76      0.00
   -4    0   10      1.78      0.00
   -4    0    8     -0.90      0.00
   -4    0    6     -4.76      0.00
   -4    0    4     -5.86      0.00
   -4    0    2     -2.87      0.00
    4    0    0      5.07      0.00
    4    0    2      4.71      0.00
    4    0    4     -3.71      0.00
    4    0    6     -5.04      0.00
    4    0    8     -2.12      0.00
    4    0   10      1.98      0.00
    4    0   12      3.01      0.00
    4    0   14      0.27      0.00
    4    0   16     -3.34      0.00
    4    0   18     -4.22      0.00
    4    0   20     -1.57      0.00
    4    0   22      0.18      0.00
    4    0   24     -0.19      0.00
    4    0   26     -0.44      0.00
    4    0   28     -0.41      0.00
   -4    1   31     -0.56      0.00
   -4    1   30     -0.29      0.00
   -4    1   29     -0.12      0.00
   -4    1   28     -0.26      0.00
   -4    1   27      0.34      0.00
   -4    1   26     -0.12      0.00
   -4    1   25      1.04      0.00
   -4    1   24      0.14      0.00
   -4    1   23      0.78      0.00
   -4    1   22      0.09      0.00
   -4    1   21      0.66      0.00
   -4    1   20      0.04      0.00
   -4    1   19      1.19      0.00
   -4    1   18      0.37      0.00
   -4    1   17      0.00      0.00
   -4    1   16      0.26      0.00
   -4    1   15     -1.39      0.00
   -4    1   14     -0.13      0.00
   -4    1   13     -2.72      0.00
   -4    1   12     -0.41      0.00
   -4    1   11     -1.99      0.00
   -4    1   10     -0.52      0.00
   -4    1    9     -0.46      0.00
   -4    1    8     -0.91      0.00
   -4    1    7      1.30      0.00
   -4    1    6     -1.13      0.00
   -4    1    5      5.18      0.00
   -4    1    4     -0.16      0.00
   -4    1    3      5.01      0.00
   -4    1    2      1.96      0.00
   -4    1    1     -1.51      0.00
    4    1    0     -2.32      0.00
    4    1    1     -3.66      0.00
    4    1    2     -1.56      0.00
    4    1    3     -0.72      0.00
    4    1    4     -0.62      0.00
    4    1    5      5.42      0.00
    4    1    6     -0.89      0.00
    4    1    7      4.51      0.00
    4    1    8     -1.40      0.00
    4    1    9     -0.73      0.00
    4    1   10     -0.73      0.00
    4    1   11     -2.41      0.00
    4    1   12      0.14      0.00
    4    1   13     -1.82      0.00
    4    1   14      0.54      0.00
    4    1   15      1.53      0.00
    4    1   16      0.30      0.00
    4    1   17      4.17      0.00
    4    1   18     -0.11      0.00
    4    1   19      2.80      0.00
    4    1   20     -0.09      0.00
    4    1   21      0.25      0.00
    4    1   22     -0.13      0.00
    4    1   23     -0.56      0.00
    4    1   24      0.14      0.00
    4    1   25      0.55      0.00
    4    1   26      0.24      0.00
    4    1   27      0.81      0.00
    4    1   28      0.20      0.00
    4    1   29      0.06      0.00
   -4    2   31      0.48      0.00
   -4    2   30     -0.03      0.00
   -4    2   29      0.38      0.00
   -4    2   28     -0.49      0.00
   -4    2   27      0.06      0.00
   -4    2   26     -0.98      0.00
   -4    2   25     -0.42      0.00
   -4    2   24     -0.85      0.00
   -4    2   23     -0.24      0.00
   -4    2   22     -0.74      0.00
   -4    2   21     -0.28      0.00
   -4    2   20     -0.12      0.00
   -4    2   19     -0.24      0.00
   -4    2   18     -0.45      0.00
   -4    2   17     -0.77      0.00
   -4    2   16      0.56      0.00
   -4    2   15     -0.47      0.00
   -4    2   14      2.09      0.00
   -4    2   13      0.37      0.00
   -4    2   12      2.18      0.00
   -4    2   11      0.93      0.00
   -4    2   10      1.67      0.00
   -4    2    9      1.55      0.00
   -4    2    8     -0.23      0.00
   -4    2    7      2.59      0.00
   -4    2    6     -3.06      0.00
   -4    2    5      0.96      0.00
   -4    2    4     -4.23      0.00
   -4    2    3     -2.59      0.00
   -4    2    2     -2.39      0.00
   -4    2    1     -5.42      0.00
    4    2    0      4.12      0.00
    4    2    1      4.29      0.00
    4    2    2      3.55      0.00
    4    2    3      0.95      0.00
    4    2    4     -3.70      0.00
    4    2    5      0.88      0.00
    4    2    6     -4.80      0.00
    4    2    7      1.89      0.00
    4    2    8     -2.26      0.00
    4    2    9      2.10      0.00
    4    2   10      1.65      0.00
    4    2   11      0.46      0.00
    4    2   12      3.02      0.00
    4    2   13     -1.16      0.00
    4    2   14      0.79      0.00
    4    2   15     -1.23      0.00
    4    2   16     -2.70      0.00
    4    2   17     -0.61      0.00
    4    2   18     -3.75      0.00
    4    2   19      0.06      0.00
    4    2   20     -1.40      0.00
    4    2   21      0.09      0.00
    4    2   22      0.21      0.00
    4    2   23     -0.05      0.00
    4    2   24     -0.21      0.00
    4    2   25     -0.06      0.00
    4    2   26     -0.64      0.00
    4    2   27     -0.53      0.00
    4    2   28     -0.38      0.00
    4    2   29     -0.14      0.00
   -4    3   31      0.06      0.00
   -4    3   30     -0.40      0.00
   -4    3   29      0.33      0.00
   -4    3   28     -0.48      0.00
   -4    3   27      0.72      0.00
   -4    3   26     -0.23      0.00
   -4    3   25      1.19      0.00
   -4    3   24      0.42      0.00
   -4    3   23      0.63      0.00
   -4    3   22      0.31      0.00
   -4    3   21     -0.28      0.00
   -4    3   20      0.06      0.00
   -4    3   19     -0.15      0.00
   -4    3   18      0.62      0.00
   -4    3   17     -0.40      0.00
   -4    3   16      0.35      0.00
   -4    3   15     -1.08      0.00
   -4    3   14     -0.20      0.00
   -4    3   13     -2.22      0.00
   -4    3   12     -0.52      0.00
   -4    3   11     -1.68      0.00
   -4    3   10     -0.84      0.00
   -4    3    9     -0.63      0.00
   -4    3    8     -2.34      0.00
   -4    3    7      0.23      0.00
   -4    3    6     -3.30      0.00
   -4    3    5      3.06      0.00
   -4    3    4     -0.69      0.00
   -4    3    3      2.67      0.00
   -4    3    2      5.13      0.00
   -4    3    1     -1.74      0.00
    4    3    0     -6.31      0.00
    4    3    1     -2.86      0.00
    4    3    2     -4.12      0.00
    4    3    3     -0.27      0.00
    4    3    4     -1.18      0.00
    4    3    5      4.82      0.00
    4    3    6     -1.69      0.00
    4    3    7      4.09      0.00
    4    3    8     -3.19      0.00
    4    3    9     -0.36      0.00
    4    3   10     -1.73      0.00
    4    3   11     -2.41      0.00
    4    3   12      0.46      0.00
    4    3   13     -2.45      0.00
    4    3   14      1.71      0.00
    4    3   15      0.49      0.00
    4    3   16      1.24      0.00
    4    3   17      3.18      0.00
    4    3   18      0.15      0.00
    4    3   19      2.45      0.00
    4    3   20     -0.07      0.00
    4    3   21      0.09      0.00
    4    3   22     -0.19      0.00
    4    3   23     -0.37      0.00
    4    3   24      0.44      0.00
    4    3   25      0.71      0.00
    4    3   26      0.58      0.00
    4    3   27      0.83      0.00
    4    3   28      0.39      0.00
    4    3   29     -0.02      0.00
   -4    4   31      0.13      0.00
   -4    4   30     -0.21      0.00
   -4    4   29      0.34      0.00
   -4    4   28     -0.46      0.00
   -4    4   27      0.30      0.00
   -4    4   26     -0.97      0.00
   -4    4   25     -0.38      0.00
   -4    4   24     -0.99      0.00
   -4    4   23     -0.38      0.00
   -4    4   22     -0.08      0.00
   -4    4   21     -0.48      0.00
   -4    4   20      0.90      0.00
   -4    4   19     -0.09      0.00
   -4    4   18      0.51      0.00
   -4    4   17     -0.42      0.00
   -4    4   16      0.46      0.00
   -4    4   15     -0.17      0.00
   -4    4   14      1.33      0.00
   -4    4   13      0.11      0.00
   -4    4   12      1.37      0.00
   -4    4   11      0.23      0.00
   -4    4   10      1.11      0.00
   -4    4    9      1.53      0.00
   -4    4    8      0.24      0.00
   -4    4    7      4.19      0.00
   -4    4    6     -0.31      0.00
   -4    4    5      2.66      0.00
   -4    4    4     -0.86      0.00
   -4    4    3     -3.00      0.00
   -4    4    2     -0.65      0.00
   -4    4    1     -8.31      0.00
    4    4    0      2.71      0.00
    4    4    1      7.03      0.00
    4    4    2      1.17      0.00
    4    4    3      1.66      0.00
    4    4    4     -3.62      0.00
    4    4    5      0.94      0.00
    4    4    6     -3.92      0.00
    4    4    7      2.29      0.00
    4    4    8     -1.96      0.00
    4    4    9      2.97      0.00
    4    4   10      1.34      0.00
    4    4   11      0.75      0.00
    4    4   12      3.09      0.00
    4    4   13     -1.82      0.00
    4    4   14      1.72      0.00
    4    4   15     -2.42      0.00
    4    4   16     -1.49      0.00
    4    4   17     -1.73      0.00
    4    4   18     -2.74      0.00
    4    4   19     -0.39      0.00
    4    4   20     -0.99      0.00
    4    4   21      0.05      0.00
    4    4   22      0.33      0.00
    4    4   23     -0.08      0.00
    4    4   24     -0.04      0.00
    4    4   25     -0.08      0.00
    4    4   26     -0.73      0.00
    4    4   27     -0.71      0.00
    4    4   28     -0.10      0.00
    4    4   29     -0.40      0.00
   -4    5   31      0.58      0.00
   -4    5   30      0.19      0.00
   -4    5   29      0.48      0.00
   -4    5   28     -0.21      0.00
   -4    5   27      0.56      0.00
   -4    5   26     -0.14      0.00
   -4    5   25      0.80      0.00
   -4    5   24      0.46      0.00
   -4    5   23      0.42      0.00
   -4    5   22      0.37      0.00
   -4    5   21     -0.77      0.00
   -4    5   20     -0.10      0.00
   -4    5   19     -0.82      0.00
   -4    5   18      0.13      0.00
   -4    5   17     -0.29      0.00
   -4    5   16     -0.10      0.00
   -4    5   15     -0.86      0.00
   -4    5   14     -0.11      0.00
   -4    5   13     -1.88      0.00
   -4    5   12      0.14      0.00
   -4    5   11     -1.05      0.00
   -4    5   10     -0.29      0.00
   -4    5    9      0.03      0.00
   -4    5    8     -2.94      0.00
   -4    5    7     -0.19      0.00
   -4    5    6     -4.70      0.00
   -4    5    5      0.67      0.00
   -4    5    4     -1.10      0.00
   -4    5    3     -0.62      0.00
   -4    5    2      6.46      0.00
   -4    5    1     -2.39      0.00
    4    5    0     -8.16      0.00
    4    5    1     -1.72      0.00
    4    5    2     -4.95      0.00
    4    5    3      0.59      0.00
    4    5    4     -0.66      0.00
    4    5    5      3.61      0.00
    4    5    6     -1.06      0.00
    4    5    7      2.59      0.00
    4    5    8     -3.16      0.00
    4    5    9     -0.60      0.00
    4    5   10     -1.87      0.00
    4    5   11     -2.53      0.00
    4    5   12      0.65      0.00
    4    5   13     -2.93      0.00
    4    5   14      2.66      0.00
    4    5   15     -0.59      0.00
    4    5   16      2.57      0.00
    4    5   17      1.97      0.00
    4    5   18      1.19      0.00
    4    5   19      2.06      0.00
    4    5   20      0.27      0.00
    4    5   21      0.07      0.00
    4    5   22     -0.07      0.00
    4    5   23     -0.23      0.00
    4    5   24      0.56      0.00
    4    5   25      0.23      0.00
    4    5   26      0.60      0.00
    4    5   27      0.05      0.00
    4    5   28      0.39      0.00
    4    5   29     -0.42      0.00
   -4    6   31     -0.58      0.00
   -4    6   30     -0.40      0.00
   -4    6   29     -0.04      0.00
   -4    6   28     -0.07      0.00
   -4    6   27      0.44      0.00
   -4    6   26     -0.16      0.00
   -4    6   25     -0.05      0.00
   -4    6   24     -0.44      0.00
   -4    6   23     -0.21      0.00
   -4    6   22      0.35      0.00
   -4    6   21     -0.15      0.00
   -4    6   20      0.74      0.00
   -4    6   19      0.45      0.00
   -4    6   18      0.27      0.00
   -4    6   17      0.47      0.00
   -4    6   16      0.14      0.00
   -4    6   15      0.38      0.00
   -4    6   14      1.31      0.00
   -4    6   13     -0.21      0.00
   -4    6   12      1.17      0.00
   -4    6   11     -0.64      0.00
   -4    6   10      0.03      0.00
   -4    6    9      0.93      0.00
   -4    6    8     -0.77      0.00
   -4    6    7      4.32      0.00
   -4    6    6      0.71      0.00
   -4    6    5      3.55      0.00
   -4    6    4      1.86      0.00
   -4    6    3     -2.31      0.00
   -4    6    2      1.82      0.00
   -4    6    1     -8.03      0.00
    4    6    0      2.31      0.00
    4    6    1      6.75      0.00
    4    6    2     -0.56      0.00
    4    6    3      1.42      0.00
    4    6    4     -3.07      0.00
    4    6    5      0.47      0.00
    4    6    6     -2.26      0.00
    4    6    7      1.76      0.00
    4    6    8     -0.57      0.00
    4    6    9      2.82      0.00
    4    6   10      1.64      0.00
    4    6   11      0.93      0.00
    4    6   12      3.01      0.00
    4    6   13     -1.81      0.00
    4    6   14      2.06      0.00
    4    6   15     -3.15      0.00
    4    6   16     -0.69      0.00
    4    6   17     -2.75      0.00
    4    6   18     -1.74      0.00
    4    6   19     -0.96      0.00
    4    6   20     -0.66      0.00
    4    6   21     -0.11      0.00
    4    6   22      0.30      0.00
    4    6   23     -0.16      0.00
    4    6   24      0.38      0.00
    4    6   25     -0.20      0.00
    4    6   26     -0.22      0.00
    4    6   27     -0.55      0.00
    4    6   28      0.47      0.00
   -4    7   30      0.76      0.00
   -4    7   29      0.16      0.00
   -4    7   28     -0.01      0.00
   -4    7   27     -0.15      0.00
   -4    7   26     -0.24      0.00
   -4    7   25     -0.04      0.00
   -4    7   24      0.02      0.00
   -4    7   23      0.23      0.00
   -4    7   22      0.10      0.00
   -4    7   21     -0.45      0.00
   -4    7   20     -0.35      0.00
   -4    7   19     -0.32      0.00
   -4    7   18     -0.43      0.00
   -4    7   17      0.39      0.00
   -4    7   16     -0.42      0.00
   -4    7   15     -0.59      0.00
   -4    7   14     -0.23      0.00
   -4    7   13     -1.52      0.00
   -4    7   12      0.24      0.00
   -4    7   11     -0.21      0.00
   -4    7   10     -0.12      0.00
   -4    7    9      1.24      0.00
   -4    7    8     -2.85      0.00
   -4    7    7      0.17      0.00
   -4    7    6     -4.52      0.00
   -4    7    5     -1.05      0.00
   -4    7    4     -0.77      0.00
   -4    7    3     -3.25      0.00
   -4    7    2      5.92      0.00
   -4    7    1     -3.01      0.00
    4    7    0     -7.21      0.00
    4    7    1     -0.67      0.00
    4    7    2     -4.01      0.00
    4    7    3      1.46      0.00
    4    7    4     -0.16      0.00
    4    7    5      2.26      0.00
    4    7    6     -0.44      0.00
    4    7    7      0.58      0.00
    4    7    8     -2.32      0.00
    4    7    9     -1.43      0.00
    4    7   10     -1.57      0.00
    4    7   11     -2.62      0.00
    4    7   12      0.51      0.00
    4    7   13     -2.59      0.00
    4    7   14      2.80      0.00
    4    7   15     -0.88      0.00
    4    7   16      3.28      0.00
    4    7   17      1.02      0.00
    4    7   18      2.09      0.00
    4    7   19      1.57      0.00
    4    7   20      0.52      0.00
    4    7   21      0.21      0.00
    4    7   22     -0.06      0.00
    4    7   23     -0.09      0.00
    4    7   24      0.22      0.00
    4    7   25     -0.42      0.00
    4    7   26      0.36      0.00
    4    7   27     -0.82      0.00
    4    7   28      0.52      0.00
   -4    8   30     -0.44      0.00
   -4    8   29     -0.39      0.00
   -4    8   28      0.38      0.00
   -4    8   27      0.53      0.00
   -4    8   26      0.73      0.00
   -4    8   25      0.43      0.00
   -4    8   24      0.16      0.00
   -4    8   23      0.21      0.00
   -4    8   22      0.23      0.00
   -4    8   21      0.44      0.00
   -4    8   20     -0.02      0.00
   -4    8   19      0.70      0.00
   -4    8   18     -0.31      0.00
   -4    8   17      0.79      0.00
   -4    8   16     -0.17      0.00
   -4    8   15      0.52      0.00
   -4    8   14      1.26      0.00
   -4    8   13      0.06      0.00
   -4    8   12      0.98      0.00
   -4    8   11     -0.08      0.00
   -4    8   10     -0.83      0.00
   -4    8    9      1.03      0.00
   -4    8    8     -1.65      0.00
   -4    8    7      3.40      0.00
   -4    8    6      0.78      0.00
   -4    8    5      2.77      0.00
   -4    8    4      3.10      0.00
   -4    8    3     -1.95      0.00
   -4    8    2      3.17      0.00
   -4    8    1     -6.01      0.00
    4    8    0      2.02      0.00
    4    8    1      4.69      0.00
    4    8    2     -1.16      0.00
    4    8    3      1.01      0.00
    4    8    4     -2.02      0.00
    4    8    5      0.36      0.00
    4    8    6     -0.48      0.00
    4    8    7      1.26      0.00
    4    8    8      1.09      0.00
    4    8    9      2.22      0.00
    4    8   10      2.04      0.00
    4    8   11      1.03      0.00
    4    8   12      2.44      0.00
    4    8   13     -1.24      0.00
    4    8   14      1.58      0.00
    4    8   15     -2.87      0.00
    4    8   16     -0.37      0.00
    4    8   17     -2.68      0.00
    4    8   18     -0.93      0.00
    4    8   19     -1.07      0.00
    4    8   20     -0.60      0.00
    4    8   21     -0.16      0.00
    4    8   22     -0.12      0.00
    4    8   23     -0.07      0.00
    4    8   24      0.50      0.00
    4    8   25     -0.25      0.00
    4    8   26      0.24      0.00
    4    8   27     -0.33      0.00
   -4    9   30      0.73      0.00
   -4    9   29     -0.04      0.00
   -4    9   28     -0.35      0.00
   -4    9   27     -0.59      0.00
   -4    9   26     -0.71      0.00
   -4    9   25     -0.64      0.00
   -4    9   24     -0.64      0.00
   -4    9   23      0.03      0.00
   -4    9   22     -0.08      0.00
   -4    9   21     -0.05      0.00
   -4    9   20     -0.37      0.00
   -4    9   19      0.16      0.00
   -4    9   18     -0.69      0.00
   -4    9   17      0.77      0.00
   -4    9   16     -0.44      0.00
   -4    9   15     -0.07      0.00
   -4    9   14     -0.52      0.00
   -4    9   13     -0.74      0.00
   -4    9   12     -0.30      0.00
   -4    9   11      0.36      0.00
   -4    9   10     -0.55      0.00
   -4    9    9      1.64      0.00
   -4    9    8     -2.26      0.00
   -4    9    7      0.12      0.00
   -4    9    6     -3.03      0.00
   -4    9    5     -2.08      0.00
   -4    9    4     -0.10      0.00
   -4    9    3     -4.08      0.00
   -4    9    2      4.17      0.00
   -4    9    1     -2.73      0.00
    4    9    0     -4.89      0.00
    4    9    1      0.13      0.00
    4    9    2     -2.85      0.00
    4    9    3      1.91      0.00
    4    9    4     -0.62      0.00
    4    9    5      1.50      0.00
    4    9    6     -0.60      0.00
    4    9    7     -0.54      0.00
    4    9    8     -1.67      0.00
    4    9    9     -1.89      0.00
    4    9   10     -1.31      0.00
    4    9   11     -2.36      0.00
    4    9   12      0.27      0.00
    4    9   13     -1.66      0.00
    4    9   14      2.02      0.00
    4    9   15     -0.63      0.00
    4    9   16      2.48      0.00
    4    9   17      0.32      0.00
    4    9   18      1.80      0.00
    4    9   19      0.91      0.00
    4    9   20      0.28      0.00
    4    9   21      0.26      0.00
    4    9   22     -0.23      0.00
    4    9   23      0.13      0.00
    4    9   24     -0.27      0.00
    4    9   25     -0.20      0.00
    4    9   26      0.12      0.00
    4    9   27     -0.45      0.00
   -4   10   29     -0.43      0.00
   -4   10   28      0.30      0.00
   -4   10   27      0.81      0.00
   -4   10   26      0.87      0.00
   -4   10   25      0.96      0.00
   -4   10   24      0.38      0.00
   -4   10   23      0.44      0.00
   -4   10   22     -0.04      0.00
   -4   10   21      0.48      0.00
   -4   10   20     -0.26      0.00
   -4   10   19      0.36      0.00
   -4   10   18     -0.24      0.00
   -4   10   17      0.63      0.00
   -4   10   16     -0.25      0.00
   -4   10   15      0.29      0.00
   -4   10   14      0.56      0.00
   -4   10   13      0.29      0.00
   -4   10   12      0.36      0.00
   -4   10   11      0.82      0.00
   -4   10   10     -0.88      0.00
   -4   10    9      1.24      0.00
   -4   10    8     -1.26      0.00
   -4   10    7      2.15      0.00
   -4   10    6      0.93      0.00
   -4   10    5      1.47      0.00
   -4   10    4      2.99      0.00
   -4   10    3     -1.55      0.00
   -4   10    2      2.70      0.00
   -4   10    1     -3.89      0.00
    4   10    0      1.17      0.00
    4   10    1      3.43      0.00
    4   10    2     -1.34      0.00
    4   10    3      1.61      0.00
    4   10    4     -1.46      0.00
    4   10    5      0.68      0.00
    4   10    6      0.20      0.00
    4   10    7      0.84      0.00
    4   10    8      1.90      0.00
    4   10    9      1.32      0.00
    4   10   10      2.14      0.00
    4   10   11      0.69      0.00
    4   10   12      1.65      0.00
    4   10   13     -0.67      0.00
    4   10   14      0.85      0.00
    4   10   15     -1.76      0.00
    4   10   16     -0.26      0.00
    4   10   17     -1.39      0.00
    4   10   18     -0.37      0.00
    4   10   19     -0.47      0.00
    4   10   20     -0.45      0.00
    4   10   21      0.18      0.00
    4   10   22     -0.42      0.00
    4   10   23      0.42      0.00
    4   10   24      0.15      0.00
    4   10   25     -0.13      0.00
    4   10   26     -0.11      0.00
    4   10   27     -0.24      0.00
   -4   11   28     -0.70      0.00
   -4   11   27     -0.48      0.00
   -4   11   26     -1.01      0.00
   -4   11   25     -0.87      0.00
   -4   11   24     -0.95      0.00
   -4   11   23     -0.32      0.00
   -4   11   22      0.03      0.00
   -4   11   21      0.13      0.00
   -4   11   20     -0.24      0.00
   -4   11   19      0.27      0.00
   -4   11   18     -0.86      0.00
   -4   11   17      0.51      0.00
   -4   11   16     -0.40      0.00
   -4   11   15      0.30      0.00
   -4   11   14     -0.32      0.00
   -4   11   13     -0.04      0.00
   -4   11   12     -0.12      0.00
   -4   11   11      0.46      0.00
   -4   11   10     -0.53      0.00
   -4   11    9      1.20      0.00
   -4   11    8     -1.24      0.00
   -4   11    7     -0.13      0.00
   -4   11    6     -1.21      0.00
   -4   11    5     -1.90      0.00
   -4   11    4      0.15      0.00
   -4   11    3     -3.06      0.00
   -4   11    2      2.12      0.00
   -4   11    1     -1.76      0.00
    4   11    0     -2.94      0.00
    4   11    1      0.41      0.00
    4   11    2     -2.33      0.00
    4   11    3      1.79      0.00
    4   11    4     -1.23      0.00
    4   11    5      1.32      0.00
    4   11    6     -0.68      0.00
    4   11    7     -0.65      0.00
    4   11    8     -1.13      0.00
    4   11    9     -1.69      0.00
    4   11   10     -1.05      0.00
    4   11   11     -1.74      0.00
    4   11   12      0.36      0.00
    4   11   13     -0.89      0.00
    4   11   14      1.00      0.00
    4   11   15     -0.46      0.00
    4   11   16      0.78      0.00
    4   11   17     -0.04      0.00
    4   11   18      0.54      0.00
    4   11   19      0.39      0.00
    4   11   20     -0.45      0.00
    4   11   21      0.09      0.00
    4   11   22     -0.56      0.00
    4   11   23      0.16      0.00
    4   11   24     -0.45      0.00
    4   11   25      0.48      0.00
    4   11   26      0.13      0.00
   -4   12   28     -0.24      0.00
   -4   12   27      0.83      0.00
   -4   12   26      0.52      0.00
   -4   12   25      0.93      0.00
   -4   12   24      0.60      0.00
   -4   12   23      0.24      0.00
   -4   12   22      0.02      0.00
   -4   12   21      0.08      0.00
   -4   12   20     -0.10      0.00
   -4   12   19      0.04      0.00
   -4   12   18      0.01      0.00
   -4   12   17      0.64      0.00
   -4   12   16     -0.20      0.00
   -4   12   15     -0.05      0.00
   -4   12   14     -0.26      0.00
   -4   12   13     -0.31      0.00
   -4   12   12     -0.49      0.00
   -4   12   11      0.55      0.00
   -4   12   10     -0.78      0.00
   -4   12    9      0.74      0.00
   -4   12    8     -0.76      0.00
   -4   12    7      0.94      0.00
   -4   12    6      0.69      0.00
   -4   12    5      0.51      0.00
   -4   12    4      1.99      0.00
   -4   12    3     -0.79      0.00
   -4   12    2      1.70      0.00
   -4   12    1     -2.05      0.00
    4   12    0      0.73      0.00
    4   12    1      2.78      0.00
    4   12    2     -1.24      0.00
    4   12    3      2.11      0.00
    4   12    4     -1.62      0.00
    4   12    5      0.63      0.00
    4   12    6     -0.13      0.00
    4   12    7      0.52      0.00
    4   12    8      1.76      0.00
    4   12    9      0.49      0.00
    4   12   10      1.84      0.00
    4   12   11     -0.13      0.00
    4   12   12      1.07      0.00
    4   12   13     -0.66      0.00
    4   12   14      0.49      0.00
    4   12   15     -0.77      0.00
    4   12   16     -0.16      0.00
    4   12   17      0.18      0.00
    4   12   18     -0.16      0.00
    4   12   19      0.56      0.00
    4   12   20      0.00      0.00
    4   12   21      0.87      0.00
    4   12   22     -0.12      0.00
    4   12   23      0.92      0.00
    4   12   24     -0.16      0.00
    4   12   25     -0.13      0.00
    4   12   26     -0.55      0.00
   -4   13   27     -0.07      0.00
   -4   13   26     -0.54      0.00
   -4   13   25     -0.80      0.00
   -4   13   24     -0.69      0.00
   -4   13   23     -0.70      0.00
   -4   13   22      0.07      0.00
   -4   13   21      0.13      0.00
   -4   13   20     -0.22      0.00
   -4   13   19      0.29      0.00
   -4   13   18     -0.79      0.00
   -4   13   17      0.06      0.00
   -4   13   16     -0.18      0.00
   -4   13   15      0.21      0.00
   -4   13   14      0.41      0.00
   -4   13   13      0.29      0.00
   -4   13   12      0.80      0.00
   -4   13   11      0.71      0.00
   -4   13   10      0.00      0.00
   -4   13    9      1.07      0.00
   -4   13    8     -0.34      0.00
   -4   13    7      0.15      0.00
   -4   13    6      0.03      0.00
   -4   13    5     -0.74      0.00
   -4   13    4      0.00      0.00
   -4   13    3     -1.53      0.00
   -4   13    2      0.47      0.00
   -4   13    1     -1.15      0.00
    4   13    0     -1.45      0.00
    4   13    1     -0.01      0.00
    4   13    2     -1.47      0.00
    4   13    3      1.15      0.00
    4   13    4     -0.78      0.00
    4   13    5      0.98      0.00
    4   13    6     -0.15      0.00
    4   13    7     -0.70      0.00
    4   13    8     -0.51      0.00
    4   13    9     -1.36      0.00
    4   13   10     -0.77      0.00
    4   13   11     -1.06      0.00
    4   13   12      0.62      0.00
    4   13   13     -0.67      0.00
    4   13   14      0.42      0.00
    4   13   15     -0.41      0.00
    4   13   16     -0.29      0.00
    4   13   17      0.09      0.00
    4   13   18     -0.40      0.00
    4   13   19      0.16      0.00
    4   13   20     -1.19      0.00
    4   13   21     -0.24      0.00
    4   13   22     -0.99      0.00
    4   13   23     -0.12      0.00
    4   13   24     -0.33      0.00
    4   13   25      0.62      0.00
   -4   14   27      0.32      0.00
   -4   14   26      0.15      0.00
   -4   14   25      0.25      0.00
   -4   14   24      0.73      0.00
   -4   14   23     -0.09      0.00
   -4   14   22      0.26      0.00
   -4   14   21     -0.14      0.00
   -4   14   20      0.01      0.00
   -4   14   19      0.03      0.00
   -4   14   18     -0.03      0.00
   -4   14   17      0.69      0.00
   -4   14   16     -0.08      0.00
   -4   14   15     -0.25      0.00
   -4   14   14     -0.61      0.00
   -4   14   13     -0.95      0.00
   -4   14   12     -1.23      0.00
   -4   14   11     -0.28      0.00
   -4   14   10     -1.15      0.00
   -4   14    9     -0.03      0.00
   -4   14    8     -0.82      0.00
   -4   14    7      0.16      0.00
   -4   14    6      0.26      0.00
   -4   14    5      0.15      0.00
   -4   14    4      1.10      0.00
   -4   14    3      0.12      0.00
   -4   14    2      1.16      0.00
   -4   14    1     -0.16      0.00
    4   14    0      0.95      0.00
    4   14    1      1.14      0.00
    4   14    2     -0.72      0.00
    4   14    3      1.11      0.00
    4   14    4     -1.44      0.00
    4   14    5     -0.04      0.00
    4   14    6     -0.16      0.00
    4   14    7      0.47      0.00
    4   14    8      1.19      0.00
    4   14    9      0.23      0.00
    4   14   10      1.21      0.00
    4   14   11     -0.57      0.00
    4   14   12      0.90      0.00
    4   14   13     -0.65      0.00
    4   14   14      0.64      0.00
    4   14   15     -0.41      0.00
    4   14   16      0.07      0.00
    4   14   17      0.79      0.00
    4   14   18     -0.14      0.00
    4   14   19      1.17      0.00
    4   14   20      0.49      0.00
    4   14   21      1.25      0.00
    4   14   22      0.31      0.00
    4   14   23      0.96      0.00
    4   14   24     -0.21      0.00
   -4   15   26      0.25      0.00
   -4   15   25     -0.25      0.00
   -4   15   24     -0.11      0.00
   -4   15   23     -0.70      0.00
   -4   15   22      0.03      0.00
   -4   15   21     -0.11      0.00
   -4   15   20     -0.18      0.00
   -4   15   19      0.04      0.00
   -4   15   18     -0.29      0.00
   -4   15   17     -0.27      0.00
   -4   15   16      0.19      0.00
   -4   15   15     -0.03      0.00
   -4   15   14      0.71      0.00
   -4   15   13      0.44      0.00
   -4   15   12      0.97      0.00
   -4   15   11      1.25      0.00
   -4   15   10      0.07      0.00
   -4   15    9      1.28      0.00
   -4   15    8     -0.17      0.00
   -4   15    7      0.31      0.00
   -4   15    6      0.20      0.00
   -4   15    5     -0.11      0.00
   -4   15    4     -0.42      0.00
   -4   15    3     -0.77      0.00
   -4   15    2     -0.69      0.00
   -4   15    1     -0.89      0.00
    4   15    0      0.05      0.00
    4   15    1     -0.20      0.00
    4   15    2      0.17      0.00
    4   15    3      0.52      0.00
    4   15    4      0.39      0.00
    4   15    5      0.25      0.00
    4   15    6      0.47      0.00
    4   15    7     -1.00      0.00
    4   15    8      0.03      0.00
    4   15    9     -1.32      0.00
    4   15   10     -0.63      0.00
    4   15   11     -0.82      0.00
    4   15   12      0.46      0.00
    4   15   13     -0.94      0.00
    4   15   14      0.26      0.00
    4   15   15     -0.34      0.00
    4   15   16     -0.20      0.00
    4   15   17      0.31      0.00
    4   15   18     -0.38      0.00
    4   15   19     -0.19      0.00
    4   15   20     -1.36      0.00
    4   15   21     -0.64      0.00
    4   15   22     -1.13      0.00
    4   15   23     -0.29      0.00
    4   15   24     -0.12      0.00
   -4   16   25     -0.28      0.00
   -4   16   24      0.37      0.00
   -4   16   23     -0.20      0.00
   -4   16   22      0.31      0.00
   -4   16   21     -0.10      0.00
   -4   16   20      0.09      0.00
   -4   16   19     -0.03      0.00
   -4   16   18     -0.09      0.00
   -4   16   17      0.34      0.00
   -4   16   16      0.09      0.00
   -4   16   15     -0.17      0.00
   -4   16   14     -0.28      0.00
   -4   16   13     -0.56      0.00
   -4   16   12     -1.14      0.00
   -4   16   11     -0.34      0.00
   -4   16   10     -1.27      0.00
   -4   16    9     -0.30      0.00
   -4   16    8     -0.83      0.00
   -4   16    7      0.04      0.00
   -4   16    6      0.27      0.00
   -4   16    5      0.48      0.00
   -4   16    4      0.86      0.00
   -4   16    3      1.06      0.00
   -4   16    2      0.88      0.00
   -4   16    1      1.56      0.00
    4   16    0      0.82      0.00
    4   16    1     -1.02      0.00
    4   16    2     -0.34      0.00
    4   16    3     -0.54      0.00
    4   16    4     -0.76      0.00
    4   16    5     -0.87      0.00
    4   16    6      0.38      0.00
    4   16    7      0.24      0.00
    4   16    8      0.75      0.00
    4   16    9      0.28      0.00
    4   16   10      0.90      0.00
    4   16   11     -0.08      0.00
    4   16   12      1.29      0.00
    4   16   13      0.02      0.00
    4   16   14      0.89      0.00
    4   16   15     -0.35      0.00
    4   16   16      0.25      0.00
    4   16   17      0.31      0.00
    4   16   18      0.02      0.00
    4   16   19      0.95      0.00
    4   16   20      0.90      0.00
    4   16   21      0.98      0.00
    4   16   22      0.47      0.00
    4   16   23      0.64      0.00
   -4   17   24      0.33      0.00
   -4   17   23     -0.16      0.00
   -4   17   22      0.10      0.00
   -4   17   21     -0.29      0.00
   -4   17   20     -0.04      0.00
   -4   17   19     -0.36      0.00
   -4   17   18      0.25      0.00
   -4   17   17     -0.31      0.00
   -4   17   16      0.34      0.00
   -4   17   15     -0.13      0.00
   -4   17   14      0.12      0.00
   -4   17   13      0.33      0.00
   -4   17   12      0.08      0.00
   -4   17   11      1.21      0.00
   -4   17   10     -0.32      0.00
   -4   17    9      1.00      0.00
   -4   17    8     -0.30      0.00
   -4   17    7     -0.13      0.00
   -4   17    6     -0.24      0.00
   -4   17    5     -0.47      0.00
   -4   17    4     -1.03      0.00
   -4   17    3     -0.75      0.00
   -4   17    2     -1.65      0.00
   -4   17    1     -0.41      0.00
    4   17    0      1.38      0.00
    4   17    1      0.51      0.00
    4   17    2      1.50      0.00
    4   17    3      0.53      0.00
    4   17    4      1.07      0.00
    4   17    5     -0.21      0.00
    4   17    6      0.81      0.00
    4   17    7     -1.01      0.00
    4   17    8      0.49      0.00
    4   17    9     -1.49      0.00
    4   17   10     -0.56      0.00
    4   17   11     -1.13      0.00
    4   17   12     -0.17      0.00
    4   17   13     -1.26      0.00
    4   17   14      0.16      0.00
    4   17   15     -0.16      0.00
    4   17   16      0.26      0.00
    4   17   17      0.20      0.00
    4   17   18     -0.02      0.00
    4   17   19     -0.89      0.00
    4   17   20     -1.04      0.00
    4   17   21     -1.00      0.00
    4   17   22     -0.87      0.00
   -4   18   23     -0.10      0.00
   -4   18   22      0.05      0.00
   -4   18   21      0.11      0.00
   -4   18   20      0.11      0.00
   -4   18   19     -0.15      0.00
   -4   18   18     -0.07      0.00
   -4   18   17     -0.22      0.00
   -4   18   16      0.03      0.00
   -4   18   15     -0.15      0.00
   -4   18   14      0.15      0.00
   -4   18   13      0.32      0.00
   -4   18   12     -0.26      0.00
   -4   18   11      0.35      0.00
   -4   18   10     -0.67      0.00
   -4   18    9     -0.09      0.00
   -4   18    8     -0.50      0.00
   -4   18    7      0.09      0.00
   -4   18    6      0.39      0.00
   -4   18    5      0.74      0.00
   -4   18    4      0.77      0.00
   -4   18    3      1.54      0.00
   -4   18    2      0.51      0.00
   -4   18    1      2.53      0.00
    4   18    0      0.20      0.00
    4   18    1     -2.30      0.00
    4   18    2     -0.35      0.00
    4   18    3     -1.42      0.00
    4   18    4     -0.32      0.00
    4   18    5     -1.34      0.00
    4   18    6      0.76      0.00
    4   18    7     -0.36      0.00
    4   18    8      0.63      0.00
    4   18    9      0.20      0.00
    4   18   10      1.11      0.00
    4   18   11      0.64      0.00
    4   18   12      1.65      0.00
    4   18   13      0.66      0.00
    4   18   14      0.55      0.00
    4   18   15     -0.38      0.00
    4   18   16      0.04      0.00
    4   18   17     -0.37      0.00
    4   18   18      0.35      0.00
    4   18   19      0.55      0.00
    4   18   20      1.23      0.00
    4   18   21      0.57      0.00
   -4   19   22      0.10      0.00
   -4   19   21      0.00      0.00
   -4   19   20     -0.03      0.00
   -4   19   19     -0.30      0.00
   -4   19   18      0.35      0.00
   -4   19   17      0.09      0.00
   -4   19   16      0.28      0.00
   -4   19   15      0.12      0.00
   -4   19   14     -0.49      0.00
   -4   19   13      0.17      0.00
   -4   19   12     -0.68      0.00
   -4   19   11      0.63      0.00
   -4   19   10     -0.47      0.00
   -4   19    9      0.39      0.00
   -4   19    8     -0.04      0.00
   -4   19    7     -0.46      0.00
   -4   19    6     -0.22      0.00
   -4   19    5     -0.65      0.00
   -4   19    4     -1.33      0.00
   -4   19    3     -0.59      0.00
   -4   19    2     -2.33      0.00
   -4   19    1     -0.08      0.00
    4   19    0      2.22      0.00
    4   19    1      0.94      0.00
    4   19    2      1.82      0.00
    4   19    3      0.61      0.00
    4   19    4      0.79      0.00
    4   19    5     -0.12      0.00
    4   19    6      0.70      0.00
    4   19    7     -0.53      0.00
    4   19    8      0.64      0.00
    4   19    9     -1.43      0.00
    4   19   10     -0.48      0.00
    4   19   11     -1.17      0.00
    4   19   12     -0.67      0.00
    4   19   13     -0.81      0.00
    4   19   14      0.12      0.00
    4   19   15      0.32      0.00
    4   19   16      0.44      0.00
    4   19   17     -0.01      0.00
    4   19   18      0.07      0.00
    4   19   19     -1.40      0.00
   -4   20   20     -0.02      0.00
   -4   20   19     -0.13      0.00
   -4   20   18     -0.11      0.00
   -4   20   17     -0.46      0.00
   -4   20   16     -0.42      0.00
   -4   20   15     -0.37      0.00
   -4   20   14     -0.27      0.00
   -4   20   13      0.59      0.00
   -4   20   12     -0.11      0.00
   -4   20   11      0.79      0.00
   -4   20   10     -0.25      0.00
   -4   20    9      0.01      0.00
   -4   20    8     -0.02      0.00
   -4   20    7     -0.17      0.00
   -4   20    6      0.35      0.00
   -4   20    5      0.38      0.00
   -4   20    4      0.27      0.00
   -4   20    3      1.28      0.00
   -4   20    2     -0.09      0.00
   -4   20    1      2.54      0.00
    4   20    0     -0.08      0.00
    4   20    1     -2.25      0.00
    4   20    2     -0.04      0.00
    4   20    3     -1.15      0.00
    4   20    4     -0.07      0.00
    4   20    5     -0.96      0.00
    4   20    6      0.73      0.00
    4   20    7     -0.53      0.00
    4   20    8      0.56      0.00
    4   20    9      0.18      0.00
    4   20   10      0.97      0.00
    4   20   11      0.89      0.00
    4   20   12      0.94      0.00
    4   20   13      0.57      0.00
    4   20   14     -0.50      0.00
    4   20   15     -0.53      0.00
    4   20   16     -0.45      0.00
    4   20   17     -0.70      0.00
    4   20   18      0.57      0.00
   -4   21   19      0.09      0.00
   -4   21   18      0.23      0.00
   -4   21   17      0.64      0.00
   -4   21   16      0.31      0.00
   -4   21   15      0.78      0.00
   -4   21   14     -0.46      0.00
   -4   21   13      0.67      0.00
   -4   21   12     -0.64      0.00
   -4   21   11      0.56      0.00
   -4   21   10     -0.26      0.00
   -4   21    9     -0.02      0.00
   -4   21    8      0.42      0.00
   -4   21    7     -0.48      0.00
   -4   21    6      0.26      0.00
   -4   21    5     -0.10      0.00
   -4   21    4     -1.06      0.00
   -4   21    3      0.20      0.00
   -4   21    2     -2.17      0.00
   -4   21    1     -0.13      0.00
    4   21    0      2.12      0.00
    4   21    1      0.13      0.00
    4   21    2      1.30      0.00
    4   21    3     -0.11      0.00
    4   21    4     -0.12      0.00
    4   21    5     -0.05      0.00
    4   21    6     -0.06      0.00
    4   21    7     -0.02      0.00
    4   21    8      0.05      0.00
    4   21    9     -0.87      0.00
    4   21   10     -0.56      0.00
    4   21   11     -0.43      0.00
    4   21   12     -0.75      0.00
    4   21   13      0.38      0.00
    4   21   14      0.19      0.00
    4   21   15      0.94      0.00
    4   21   16      0.42      0.00
    4   21   17      0.06      0.00
   -4   22   17     -0.26      0.00
   -4   22   16     -0.86      0.00
   -4   22   15     -0.41      0.00
   -4   22   14     -1.27      0.00
   -4   22   13      0.35      0.00
   -4   22   12     -0.98      0.00
   -4   22   11      0.53      0.00
   -4   22   10     -0.37      0.00
   -4   22    9     -0.40      0.00
   -4   22    8      0.46      0.00
   -4   22    7     -0.48      0.00
   -4   22    6      0.33      0.00
   -4   22    5      0.12      0.00
   -4   22    4     -0.54      0.00
   -4   22    3      0.79      0.00
   -4   22    2     -0.88      0.00
   -4   22    1      1.61      0.00
    4   22    0      0.05      0.00
    4   22    1     -0.99      0.00
    4   22    2      0.60      0.00
    4   22    3     -0.03      0.00
    4   22    4      0.17      0.00
    4   22    5      0.17      0.00
    4   22    6      0.51      0.00
    4   22    7      0.14      0.00
    4   22    8      0.36      0.00
    4   22    9      0.39      0.00
    4   22   10      0.28      0.00
    4   22   11      0.76      0.00
    4   22   12     -0.37      0.00
    4   22   13      0.26      0.00
    4   22   14     -1.37      0.00
    4   22   15     -0.54      0.00
   -4   23   15      1.21      0.00
   -4   23   14     -0.25      0.00
   -4   23   13      1.34      0.00
   -4   23   12     -0.18      0.00
   -4   23   11      0.90      0.00
   -4   23   10      0.19      0.00
   -4   23    9     -0.29      0.00
   -4   23    8      0.73      0.00
   -4   23    7     -0.59      0.00
   -4   23    6      0.44      0.00
   -4   23    5      0.56      0.00
   -4   23    4     -0.68      0.00
   -4   23    3      1.17      0.00
   -4   23    2     -0.94      0.00
   -4   23    1      0.04      0.00
    4   23    0      0.67      0.00
    4   23    1     -0.66      0.00
    4   23    2      0.19      0.00
    4   23    3     -0.94      0.00
    4   23    4     -0.89      0.00
    4   23    5     -0.21      0.00
    4   23    6     -0.85      0.00
    4   23    7      0.09      0.00
    4   23    8     -0.65      0.00
    4   23    9     -0.29      0.00
    4   23   10     -0.67      0.00
    4   23   11      0.29      0.00
    4   23   12     -0.61      0.00
    4   23   13      1.11      0.00
   -4   24   13      0.19      0.00
   -4   24   12     -1.29      0.00
   -4   24   11     -0.03      0.00
   -4   24   10     -0.28      0.00
   -4   24    9     -1.01      0.00
   -4   24    8      0.67      0.00
   -4   24    7     -0.61      0.00
   -4   24    6      0.13      0.00
   -4   24    5      0.23      0.00
   -4   24    4     -1.13      0.00
   -4   24    3      0.31      0.00
   -4   24    2     -1.38      0.00
   -4   24    1      0.06      0.00
    4   24    0      0.06      0.00
    4   24    1      0.70      0.00
    4   24    2      0.67      0.00
    4   24    3      0.94      0.00
    4   24    4      0.10      0.00
    4   24    5      0.90      0.00
    4   24    6      0.23      0.00
    4   24    7      0.71      0.00
    4   24    8      0.19      0.00
    4   24    9      0.47      0.00
    4   24   10     -0.05      0.00
    4   24   11      0.47      0.00
   -4   25   10      0.68      0.00
   -4   25    9     -0.47      0.00
   -4   25    8      0.96      0.00
   -4   25    7     -0.50      0.00
   -4   25    6      0.44      0.00
   -4   25    5      0.86      0.00
   -4   25    4     -0.34      0.00
   -4   25    3      1.39      0.00
   -4   25    2      0.45      0.00
   -4   25    1      0.39      0.00
    4   25    0     -1.03      0.00
    4   25    1     -0.32      0.00
    4   25    2     -0.78      0.00
    4   25    3     -0.81      0.00
    4   25    4     -0.85      0.00
    4   25    5     -0.25      0.00
    4   25    6     -0.72      0.00
    4   25    7     -0.10      0.00
    4   25    8     -0.55      0.00
   -4   26    4     -1.03      0.00
   -4   26    3     -0.16      0.00
   -4   26    2     -1.09      0.00
   -4   26    1     -0.93      0.00
    4   26    0     -0.03      0.00
    4   26    1      1.37      0.00
    4   26    2      0.16      0.00
   -5    0   29      0.60      0.00
   -5    0   27     -0.30      0.00
   -5    0   25     -0.93      0.00
   -5    0   23     -1.00      0.00
   -5    0   21     -1.13      0.00
   -5    0   19     -1.00      0.00
   -5    0   17     -0.66      0.00
   -5    0   15      2.00      0.00
   -5    0   13      2.25      0.00
   -5    0   11      1.03      0.00
   -5    0    9     -0.36      0.00
   -5    0    7     -3.44      0.00
   -5    0    5     -7.25      0.00
   -5    0    3     -8.06      0.00
   -5    0    1     -3.38      0.00
    5    0    1      3.35      0.00
    5    0    3      0.92      0.00
    5    0    5     -2.34      0.00
    5    0    7     -1.08      0.00
    5    0    9      0.49      0.00
    5    0   11      1.79      0.00
    5    0   13      1.35      0.00
    5    0   15     -0.90      0.00
    5    0   17     -3.58      0.00
    5    0   19     -3.25      0.00
    5    0   21     -0.25      0.00
    5    0   23      0.74      0.00
    5    0   25     -0.20      0.00
    5    0   27     -0.86      0.00
   -5    1   31     -0.01      0.00
   -5    1   30     -0.53      0.00
   -5    1   29      0.14      0.00
   -5    1   28     -0.35      0.00
   -5    1   27      0.22      0.00
   -5    1   26      0.34      0.00
   -5    1   25      0.20      0.00
   -5    1   24      1.22      0.00
   -5    1   23      0.26      0.00
   -5    1   22      0.45      0.00
   -5    1   21     -0.25      0.00
   -5    1   20      1.17      0.00
   -5    1   19     -0.16      0.00
   -5    1   18      0.96      0.00
   -5    1   17      0.27      0.00
   -5    1   16     -0.96      0.00
   -5    1   15      0.17      0.00
   -5    1   14     -2.39      0.00
   -5    1   13     -0.42      0.00
   -5    1   12     -1.95      0.00
   -5    1   11     -0.70      0.00
   -5    1   10      0.18      0.00
   -5    1    9     -0.87      0.00
   -5    1    8      1.85      0.00
   -5    1    7     -0.97      0.00
   -5    1    6      4.91      0.00
   -5    1    5     -0.40      0.00
   -5    1    4      8.20      0.00
   -5    1    3      1.27      0.00
   -5    1    2      4.72      0.00
   -5    1    1      2.45      0.00
    5    1    0     -0.92      0.00
    5    1    1     -1.83      0.00
    5    1    2     -2.11      0.00
    5    1    3     -0.85      0.00
    5    1    4      0.37      0.00
    5    1    5     -0.05      0.00
    5    1    6      2.95      0.00
    5    1    7     -0.05      0.00
    5    1    8      0.07      0.00
    5    1    9      0.06      0.00
    5    1   10     -1.68      0.00
    5    1   11      0.29      0.00
    5    1   12     -1.50      0.00
    5    1   13      0.38      0.00
    5    1   14     -0.50      0.00
    5    1   15      0.44      0.00
    5    1   16      2.54      0.00
    5    1   17      0.23      0.00
    5    1   18      4.11      0.00
    5    1   19     -0.11      0.00
    5    1   20      2.08      0.00
    5    1   21     -0.37      0.00
    5    1   22     -0.43      0.00
    5    1   23     -0.41      0.00
    5    1   24     -0.60      0.00
    5    1   25     -0.09      0.00
    5    1   26      0.74      0.00
    5    1   27     -0.14      0.00
    5    1   28      0.65      0.00
   -5    2   31      0.52      0.00
   -5    2   30      0.25      0.00
   -5    2   29      0.36      0.00
   -5    2   28      0.11      0.00
   -5    2   27     -0.41      0.00
   -5    2   26     -0.35      0.00
   -5    2   25     -1.02      0.00
   -5    2   24     -0.62      0.00
   -5    2   23     -0.97      0.00
   -5    2   22     -0.15      0.00
   -5    2   21     -0.74      0.00
   -5    2   20      0.28      0.00
   -5    2   19     -0.50      0.00
   -5    2   18      0.22      0.00
   -5    2   17     -0.47      0.00
   -5    2   16     -0.54      0.00
   -5    2   15      1.44      0.00
   -5    2   14     -0.05      0.00
   -5    2   13      1.56      0.00
   -5    2   12      0.49      0.00
   -5    2   11      0.61      0.00
   -5    2   10      0.90      0.00
   -5    2    9     -0.42      0.00
   -5    2    8      1.87      0.00
   -5    2    7     -2.93      0.00
   -5    2    6      2.51      0.00
   -5    2    5     -5.88      0.00
   -5    2    4     -0.20      0.00
   -5    2    3     -6.75      0.00
   -5    2    2     -3.64      0.00
   -5    2    1     -2.80      0.00
    5    2    0      5.19      0.00
    5    2    1      3.05      0.00
    5    2    2      3.01      0.00
    5    2    3      0.76      0.00
    5    2    4      0.66      0.00
    5    2    5     -2.09      0.00
    5    2    6      0.09      0.00
    5    2    7     -1.02      0.00
    5    2    8      0.00      0.00
    5    2    9      0.48      0.00
    5    2   10      0.04      0.00
    5    2   11      2.03      0.00
    5    2   12     -0.34      0.00
    5    2   13      1.77      0.00
    5    2   14     -0.67      0.00
    5    2   15     -0.48      0.00
    5    2   16     -0.71      0.00
    5    2   17     -3.22      0.00
    5    2   18     -0.31      0.00
    5    2   19     -3.01      0.00
    5    2   20      0.46      0.00
    5    2   21     -0.49      0.00
    5    2   22      0.37      0.00
    5    2   23      0.31      0.00
    5    2   24      0.27      0.00
    5    2   25     -0.54      0.00
    5    2   26      0.12      0.00
    5    2   27     -0.87      0.00
    5    2   28      0.14      0.00
   -5    3   31      0.04      0.00
   -5    3   30     -0.13      0.00
   -5    3   29      0.12      0.00
   -5    3   28      0.22      0.00
   -5    3   27      0.30      0.00
   -5    3   26      0.89      0.00
   -5    3   25      0.53      0.00
   -5    3   24      1.35      0.00
   -5    3   23      0.96      0.00
   -5    3   22      0.40      0.00
   -5    3   21     -0.22      0.00
   -5    3   20      0.34      0.00
   -5    3   19     -0.34      0.00
   -5    3   18      0.43      0.00
   -5    3   17      0.36      0.00
   -5    3   16     -0.25      0.00
   -5    3   15      0.34      0.00
   -5    3   14     -1.01      0.00
   -5    3   13     -0.43      0.00
   -5    3   12     -1.05      0.00
   -5    3   11     -0.87      0.00
   -5    3   10      0.24      0.00
   -5    3    9     -1.80      0.00
   -5    3    8      0.98      0.00
   -5    3    7     -2.89      0.00
   -5    3    6      3.24      0.00
   -5    3    5     -1.83      0.00
   -5    3    4      6.14      0.00
   -5    3    3      2.67      0.00
   -5    3    2      3.58      0.00
   -5    3    1      6.13      0.00
    5    3    0     -0.49      0.00
    5    3    1     -4.74      0.00
    5    3    2     -1.72      0.00
    5    3    3     -1.94      0.00
    5    3    4      0.14      0.00
    5    3    5      0.38      0.00
    5    3    6      2.43      0.00
    5    3    7      0.14      0.00
    5    3    8      0.05      0.00
    5    3    9      0.01      0.00
    5    3   10     -1.92      0.00
    5    3   11      0.41      0.00
    5    3   12     -2.39      0.00
    5    3   13      0.86      0.00
    5    3   14     -1.44      0.00
    5    3   15      1.37      0.00
    5    3   16      1.64      0.00
    5    3   17      0.96      0.00
    5    3   18      3.35      0.00
    5    3   19      0.02      0.00
    5    3   20      1.82      0.00
    5    3   21     -0.67      0.00
    5    3   22     -0.13      0.00
    5    3   23     -0.66      0.00
    5    3   24      0.12      0.00
    5    3   25      0.17      0.00
    5    3   26      0.92      0.00
    5    3   27      0.08      0.00
    5    3   28      0.57      0.00
   -5    4   31      0.00      0.00
   -5    4   30      0.14      0.00
   -5    4   29     -0.05      0.00
   -5    4   28      0.30      0.00
   -5    4   27     -0.42      0.00
   -5    4   26     -0.30      0.00
   -5    4   25     -0.97      0.00
   -5    4   24     -0.96      0.00
   -5    4   23     -0.87      0.00
   -5    4   22     -0.59      0.00
   -5    4   21     -0.23      0.00
   -5    4   20      0.04      0.00
   -5    4   19      0.14      0.00
   -5    4   18      0.41      0.00
   -5    4   17     -0.09      0.00
   -5    4   16     -0.39      0.00
   -5    4   15      0.71      0.00
   -5    4   14     -0.11      0.00
   -5    4   13      0.73      0.00
   -5    4   12      0.03      0.00
   -5    4   11     -0.09      0.00
   -5    4   10      0.62      0.00
   -5    4    9     -0.84      0.00
   -5    4    8      2.69      0.00
   -5    4    7     -2.19      0.00
   -5    4    6      4.23      0.00
   -5    4    5     -2.99      0.00
   -5    4    4      0.41      0.00
   -5    4    3     -3.57      0.00
   -5    4    2     -5.07      0.00
   -5    4    1     -1.14      0.00
    5    4    0      7.61      0.00
    5    4    1      2.35      0.00
    5    4    2      4.06      0.00
    5    4    3      0.13      0.00
    5    4    4      0.33      0.00
    5    4    5     -1.67      0.00
    5    4    6     -0.45      0.00
    5    4    7     -0.68      0.00
    5    4    8     -0.20      0.00
    5    4    9      0.78      0.00
    5    4   10      0.30      0.00
    5    4   11      2.66      0.00
    5    4   12     -0.36      0.00
    5    4   13      2.58      0.00
    5    4   14     -1.21      0.00
    5    4   15      0.24      0.00
    5    4   16     -1.64      0.00
    5    4   17     -2.49      0.00
    5    4   18     -1.04      0.00
    5    4   19     -2.36      0.00
    5    4   20      0.20      0.00
    5    4   21     -0.70      0.00
    5    4   22      0.10      0.00
    5    4   23     -0.07      0.00
    5    4   24     -0.06      0.00
    5    4   25     -0.72      0.00
    5    4   26     -0.19      0.00
    5    4   27     -0.72      0.00
    5    4   28     -0.24      0.00
   -5    5   31      0.18      0.00
   -5    5   30      0.09      0.00
   -5    5   29     -0.17      0.00
   -5    5   28      0.28      0.00
   -5    5   27      0.03      0.00
   -5    5   26      0.74      0.00
   -5    5   25      0.61      0.00
   -5    5   24      1.03      0.00
   -5    5   23      1.35      0.00
   -5    5   22      0.62      0.00
   -5    5   21      0.23      0.00
   -5    5   20      0.05      0.00
   -5    5   19     -0.31      0.00
   -5    5   18      0.15      0.00
   -5    5   17      0.02      0.00
   -5    5   16     -0.05      0.00
   -5    5   15      0.31      0.00
   -5    5   14     -0.57      0.00
   -5    5   13      0.43      0.00
   -5    5   12     -0.46      0.00
   -5    5   11      0.33      0.00
   -5    5   10      0.88      0.00
   -5    5    9     -1.50      0.00
   -5    5    8      0.89      0.00
   -5    5    7     -4.12      0.00
   -5    5    6      1.46      0.00
   -5    5    5     -3.42      0.00
   -5    5    4      2.75      0.00
   -5    5    3      2.40      0.00
   -5    5    2      1.03      0.00
   -5    5    1      7.09      0.00
    5    5    0     -0.39      0.00
    5    5    1     -5.65      0.00
    5    5    2     -0.66      0.00
    5    5    3     -1.95      0.00
    5    5    4      0.54      0.00
    5    5    5      1.09      0.00
    5    5    6      1.63      0.00
    5    5    7      0.38      0.00
    5    5    8     -0.52      0.00
    5    5    9     -0.37      0.00
    5    5   10     -2.50      0.00
    5    5   11     -0.06      0.00
    5    5   12     -3.18      0.00
    5    5   13      0.95      0.00
    5    5   14     -2.02      0.00
    5    5   15      2.22      0.00
    5    5   16      0.75      0.00
    5    5   17      1.94      0.00
    5    5   18      2.25      0.00
    5    5   19      0.64      0.00
    5    5   20      1.24      0.00
    5    5   21     -0.33      0.00
    5    5   22     -0.08      0.00
    5    5   23     -0.16      0.00
    5    5   24      0.46      0.00
    5    5   25      0.73      0.00
    5    5   26      0.58      0.00
    5    5   27      0.72      0.00
    5    5   28      0.25      0.00
   -5    6   30     -0.15      0.00
   -5    6   29     -0.10      0.00
   -5    6   28      0.29      0.00
   -5    6   27      0.03      0.00
   -5    6   26     -0.06      0.00
   -5    6   25     -0.53      0.00
   -5    6   24     -0.81      0.00
   -5    6   23     -0.72      0.00
   -5    6   22     -0.68      0.00
   -5    6   21     -0.25      0.00
   -5    6   20     -0.24      0.00
   -5    6   19     -0.02      0.00
   -5    6   18      0.40      0.00
   -5    6   17      0.13      0.00
   -5    6   16      0.08      0.00
   -5    6   15      0.76      0.00
   -5    6   14     -0.04      0.00
   -5    6   13      0.90      0.00
   -5    6   12     -0.43      0.00
   -5    6   11     -0.44      0.00
   -5    6   10      0.16      0.00
   -5    6    9     -1.51      0.00
   -5    6    8      2.65      0.00
   -5    6    7     -1.76      0.00
   -5    6    6      4.40      0.00
   -5    6    5     -0.39      0.00
   -5    6    4      0.73      0.00
   -5    6    3     -0.28      0.00
   -5    6    2     -4.86      0.00
   -5    6    1      0.66      0.00
    5    6    0      7.14      0.00
    5    6    1      1.33      0.00
    5    6    2      3.26      0.00
    5    6    3     -0.95      0.00
    5    6    4     -0.37      0.00
    5    6    5     -1.35      0.00
    5    6    6     -0.85      0.00
    5    6    7      0.13      0.00
    5    6    8     -0.20      0.00
    5    6    9      1.64      0.00
    5    6   10      0.69      0.00
    5    6   11      3.12      0.00
    5    6   12     -0.26      0.00
    5    6   13      2.75      0.00
    5    6   14     -1.68      0.00
    5    6   15      0.39      0.00
    5    6   16     -2.55      0.00
    5    6   17     -1.87      0.00
    5    6   18     -1.74      0.00
    5    6   19     -1.48      0.00
    5    6   20     -0.25      0.00
    5    6   21     -0.46      0.00
    5    6   22     -0.13      0.00
    5    6   23      0.29      0.00
    5    6   24     -0.40      0.00
    5    6   25     -0.04      0.00
    5    6   26     -0.62      0.00
    5    6   27     -0.27      0.00
   -5    7   30     -0.25      0.00
   -5    7   29     -0.26      0.00
   -5    7   28     -0.40      0.00
   -5    7   27     -0.17      0.00
   -5    7   26     -0.06      0.00
   -5    7   25      0.25      0.00
   -5    7   24      0.47      0.00
   -5    7   23      0.68      0.00
   -5    7   22      0.89      0.00
   -5    7   21      0.26      0.00
   -5    7   20      0.25      0.00
   -5    7   19     -0.13      0.00
   -5    7   18      0.11      0.00
   -5    7   17     -0.03      0.00
   -5    7   16     -0.49      0.00
   -5    7   15      0.13      0.00
   -5    7   14     -1.14      0.00
   -5    7   13      0.49      0.00
   -5    7   12     -0.30      0.00
   -5    7   11      0.65      0.00
   -5    7   10      1.75      0.00
   -5    7    9     -1.04      0.00
   -5    7    8      1.50      0.00
   -5    7    7     -3.79      0.00
   -5    7    6      0.28      0.00
   -5    7    5     -3.30      0.00
   -5    7    4     -0.28      0.00
   -5    7    3      2.03      0.00
   -5    7    2     -1.39      0.00
   -5    7    1      6.09      0.00
    5    7    0     -0.52      0.00
    5    7    1     -4.81      0.00
    5    7    2      0.49      0.00
    5    7    3     -1.65      0.00
    5    7    4      1.25      0.00
    5    7    5      0.84      0.00
    5    7    6      0.75      0.00
    5    7    7     -0.05      0.00
    5    7    8     -1.42      0.00
    5    7    9     -0.88      0.00
    5    7   10     -2.90      0.00
    5    7   11     -0.42      0.00
    5    7   12     -2.95      0.00
    5    7   13      1.01      0.00
    5    7   14     -1.36      0.00
    5    7   15      2.60      0.00
    5    7   16      0.55      0.00
    5    7   17      2.48      0.00
    5    7   18      1.40      0.00
    5    7   19      1.20      0.00
    5    7   20      0.67      0.00
    5    7   21      0.06      0.00
    5    7   22     -0.31      0.00
    5    7   23      0.11      0.00
    5    7   24      0.13      0.00
    5    7   25      0.53      0.00
    5    7   26     -0.09      0.00
    5    7   27      0.80      0.00
   -5    8   30     -0.14      0.00
   -5    8   29      0.25      0.00
   -5    8   28      0.24      0.00
   -5    8   27      0.53      0.00
   -5    8   26      0.27      0.00
   -5    8   25     -0.13      0.00
   -5    8   24     -0.30      0.00
   -5    8   23     -0.57      0.00
   -5    8   22     -0.24      0.00
   -5    8   21     -0.39      0.00
   -5    8   20     -0.20      0.00
   -5    8   19     -0.38      0.00
   -5    8   18      0.07      0.00
   -5    8   17      0.08      0.00
   -5    8   16      0.27      0.00
   -5    8   15      0.75      0.00
   -5    8   14      0.21      0.00
   -5    8   13      0.99      0.00
   -5    8   12      0.07      0.00
   -5    8   11     -0.65      0.00
   -5    8   10      0.45      0.00
   -5    8    9     -1.69      0.00
   -5    8    8      2.06      0.00
   -5    8    7     -0.99      0.00
   -5    8    6      3.07      0.00
   -5    8    5      1.33      0.00
   -5    8    4      0.10      0.00
   -5    8    3      1.50      0.00
   -5    8    2     -4.31      0.00
   -5    8    1      1.12      0.00
    5    8    0      5.68      0.00
    5    8    1     -0.02      0.00
    5    8    2      2.57      0.00
    5    8    3     -1.87      0.00
    5    8    4      0.02      0.00
    5    8    5     -1.02      0.00
    5    8    6     -0.24      0.00
    5    8    7      1.04      0.00
    5    8    8      0.15      0.00
    5    8    9      2.54      0.00
    5    8   10      0.74      0.00
    5    8   11      2.87      0.00
    5    8   12     -0.38      0.00
    5    8   13      1.86      0.00
    5    8   14     -1.84      0.00
    5    8   15     -0.12      0.00
    5    8   16     -2.63      0.00
    5    8   17     -1.40      0.00
    5    8   18     -1.74      0.00
    5    8   19     -0.75      0.00
    5    8   20     -0.47      0.00
    5    8   21     -0.27      0.00
    5    8   22      0.06      0.00
    5    8   23      0.46      0.00
    5    8   24     -0.15      0.00
    5    8   25      0.43      0.00
    5    8   26     -0.52      0.00
    5    8   27     -0.08      0.00
   -5    9   29     -0.45      0.00
   -5    9   28     -0.82      0.00
   -5    9   27     -0.61      0.00
   -5    9   26     -0.33      0.00
   -5    9   25     -0.42      0.00
   -5    9   24      0.25      0.00
   -5    9   23     -0.24      0.00
   -5    9   22      0.65      0.00
   -5    9   21      0.24      0.00
   -5    9   20     -0.01      0.00
   -5    9   19      0.14      0.00
   -5    9   18     -0.07      0.00
   -5    9   17      0.22      0.00
   -5    9   16     -0.46      0.00
   -5    9   15     -0.15      0.00
   -5    9   14     -0.88      0.00
   -5    9   13     -0.48      0.00
   -5    9   12      0.14      0.00
   -5    9   11     -0.22      0.00
   -5    9   10      1.92      0.00
   -5    9    9     -0.84      0.00
   -5    9    8      1.48      0.00
   -5    9    7     -2.19      0.00
   -5    9    6     -0.47      0.00
   -5    9    5     -1.62      0.00
   -5    9    4     -1.57      0.00
   -5    9    3      2.10      0.00
   -5    9    2     -1.93      0.00
   -5    9    1      4.83      0.00
    5    9    0     -0.23      0.00
    5    9    1     -3.94      0.00
    5    9    2      0.98      0.00
    5    9    3     -1.83      0.00
    5    9    4      1.40      0.00
    5    9    5     -0.13      0.00
    5    9    6      0.02      0.00
    5    9    7     -0.58      0.00
    5    9    8     -1.94      0.00
    5    9    9     -1.00      0.00
    5    9   10     -2.63      0.00
    5    9   11     -0.23      0.00
    5    9   12     -1.85      0.00
    5    9   13      1.15      0.00
    5    9   14     -0.12      0.00
    5    9   15      2.06      0.00
    5    9   16      0.72      0.00
    5    9   17      1.98      0.00
    5    9   18      0.98      0.00
    5    9   19      1.20      0.00
    5    9   20      0.48      0.00
    5    9   21      0.20      0.00
    5    9   22     -0.32      0.00
    5    9   23      0.01      0.00
    5    9   24     -0.04      0.00
    5    9   25     -0.15      0.00
    5    9   26     -0.03      0.00
   -5   10   29      0.51      0.00
   -5   10   28      0.61      0.00
   -5   10   27      0.47      0.00
   -5   10   26      0.86      0.00
   -5   10   25     -0.14      0.00
   -5   10   24      0.09      0.00
   -5   10   23     -0.47      0.00
   -5   10   22     -0.02      0.00
   -5   10   21     -0.23      0.00
   -5   10   20     -0.19      0.00
   -5   10   19     -0.24      0.00
   -5   10   18     -0.31      0.00
   -5   10   17     -0.11      0.00
   -5   10   16      0.13      0.00
   -5   10   15      0.06      0.00
   -5   10   14      0.08      0.00
   -5   10   13      0.20      0.00
   -5   10   12      0.52      0.00
   -5   10   11     -0.85      0.00
   -5   10   10      0.61      0.00
   -5   10    9     -1.20      0.00
   -5   10    8      0.92      0.00
   -5   10    7     -0.11      0.00
   -5   10    6      1.36      0.00
   -5   10    5      1.83      0.00
   -5   10    4     -0.40      0.00
   -5   10    3      1.59      0.00
   -5   10    2     -3.28      0.00
   -5   10    1      0.62      0.00
    5   10    0      4.41      0.00
    5   10    1     -0.78      0.00
    5   10    2      2.87      0.00
    5   10    3     -2.03      0.00
    5   10    4      1.15      0.00
    5   10    5     -0.89      0.00
    5   10    6      0.59      0.00
    5   10    7      1.17      0.00
    5   10    8      0.44      0.00
    5   10    9      2.68      0.00
    5   10   10      0.22      0.00
    5   10   11      2.12      0.00
    5   10   12     -0.75      0.00
    5   10   13      0.86      0.00
    5   10   14     -1.42      0.00
    5   10   15     -0.45      0.00
    5   10   16     -1.56      0.00
    5   10   17     -1.04      0.00
    5   10   18     -0.99      0.00
    5   10   19     -0.49      0.00
    5   10   20     -0.64      0.00
    5   10   21     -0.35      0.00
    5   10   22      0.09      0.00
    5   10   23      0.03      0.00
    5   10   24      0.16      0.00
    5   10   25     -0.03      0.00
    5   10   26     -0.17      0.00
   -5   11   28     -0.40      0.00
   -5   11   27     -1.20      0.00
   -5   11   26      0.07      0.00
   -5   11   25     -0.77      0.00
   -5   11   24      0.29      0.00
   -5   11   23     -0.28      0.00
   -5   11   22      0.11      0.00
   -5   11   21      0.58      0.00
   -5   11   20     -0.34      0.00
   -5   11   19      0.20      0.00
   -5   11   18     -0.13      0.00
   -5   11   17      0.24      0.00
   -5   11   16      0.22      0.00
   -5   11   15     -0.13      0.00
   -5   11   14      0.29      0.00
   -5   11   13     -0.76      0.00
   -5   11   12      0.63      0.00
   -5   11   11     -0.48      0.00
   -5   11   10      1.34      0.00
   -5   11    9     -0.43      0.00
   -5   11    8      0.79      0.00
   -5   11    7     -0.47      0.00
   -5   11    6     -0.72      0.00
   -5   11    5     -0.19      0.00
   -5   11    4     -1.41      0.00
   -5   11    3      1.64      0.00
   -5   11    2     -1.40      0.00
   -5   11    1      3.63      0.00
    5   11    0     -0.03      0.00
    5   11    1     -3.52      0.00
    5   11    2      0.79      0.00
    5   11    3     -1.99      0.00
    5   11    4      1.25      0.00
    5   11    5     -0.49      0.00
    5   11    6     -0.18      0.00
    5   11    7     -0.30      0.00
    5   11    8     -1.82      0.00
    5   11    9     -0.47      0.00
    5   11   10     -1.90      0.00
    5   11   11      0.38      0.00
    5   11   12     -0.89      0.00
    5   11   13      1.25      0.00
    5   11   14      0.38      0.00
    5   11   15      0.75      0.00
    5   11   16      0.58      0.00
    5   11   17      0.61      0.00
    5   11   18      0.76      0.00
    5   11   19      0.64      0.00
    5   11   20      0.49      0.00
    5   11   21      0.17      0.00
    5   11   22     -0.16      0.00
    5   11   23      0.14      0.00
    5   11   24      0.20      0.00
    5   11   25     -0.15      0.00
    5   11   26      0.67      0.00
   -5   12   28      0.97      0.00
   -5   12   27      0.00      0.00
   -5   12   26      1.24      0.00
   -5   12   25     -0.23      0.00
   -5   12   24      0.08      0.00
   -5   12   23     -0.39      0.00
   -5   12   22     -0.21      0.00
   -5   12   21     -0.10      0.00
   -5   12   20     -0.22      0.00
   -5   12   19      0.05      0.00
   -5   12   18     -0.34      0.00
   -5   12   17     -0.17      0.00
   -5   12   16     -0.17      0.00
   -5   12   15     -0.46      0.00
   -5   12   14     -0.72      0.00
   -5   12   13     -0.66      0.00
   -5   12   12     -0.04      0.00
   -5   12   11     -0.96      0.00
   -5   12   10      0.09      0.00
   -5   12    9     -0.74      0.00
   -5   12    8     -0.19      0.00
   -5   12    7     -0.01      0.00
   -5   12    6      0.37      0.00
   -5   12    5      1.28      0.00
   -5   12    4     -0.05      0.00
   -5   12    3      1.20      0.00
   -5   12    2     -1.60      0.00
   -5   12    1      0.82      0.00
    5   12    0      2.92      0.00
    5   12    1     -0.09      0.00
    5   12    2      2.73      0.00
    5   12    3     -1.42      0.00
    5   12    4      1.27      0.00
    5   12    5     -0.98      0.00
    5   12    6      0.52      0.00
    5   12    7      0.48      0.00
    5   12    8      0.53      0.00
    5   12    9      1.84      0.00
    5   12   10     -0.37      0.00
    5   12   11      1.30      0.00
    5   12   12     -1.06      0.00
    5   12   13      0.57      0.00
    5   12   14     -0.82      0.00
    5   12   15     -0.18      0.00
    5   12   16     -0.25      0.00
    5   12   17     -0.81      0.00
    5   12   18      0.09      0.00
    5   12   19     -0.54      0.00
    5   12   20     -0.43      0.00
    5   12   21     -0.15      0.00
    5   12   22     -0.04      0.00
    5   12   23     -0.13      0.00
    5   12   24     -0.06      0.00
    5   12   25     -0.46      0.00
   -5   13   27     -1.03      0.00
   -5   13   26      0.41      0.00
   -5   13   25     -0.42      0.00
   -5   13   24      0.30      0.00
   -5   13   23      0.19      0.00
   -5   13   22     -0.06      0.00
   -5   13   21      0.59      0.00
   -5   13   20     -0.05      0.00
   -5   13   19     -0.25      0.00
   -5   13   18      0.05      0.00
   -5   13   17      0.00      0.00
   -5   13   16      0.61      0.00
   -5   13   15      0.38      0.00
   -5   13   14      0.95      0.00
   -5   13   13      0.22      0.00
   -5   13   12      0.72      0.00
   -5   13   11      0.27      0.00
   -5   13   10      0.72      0.00
   -5   13    9      0.02      0.00
   -5   13    8      0.20      0.00
   -5   13    7      0.30      0.00
   -5   13    6     -0.54      0.00
   -5   13    5      0.02      0.00
   -5   13    4     -0.93      0.00
   -5   13    3      0.32      0.00
   -5   13    2     -1.33      0.00
   -5   13    1      1.91      0.00
    5   13    0     -0.56      0.00
    5   13    1     -2.51      0.00
    5   13    2      0.23      0.00
    5   13    3     -1.30      0.00
    5   13    4      1.06      0.00
    5   13    5     -0.17      0.00
    5   13    6      0.08      0.00
    5   13    7      0.29      0.00
    5   13    8     -1.22      0.00
    5   13    9      0.20      0.00
    5   13   10     -1.13      0.00
    5   13   11      0.88      0.00
    5   13   12     -0.65      0.00
    5   13   13      1.26      0.00
    5   13   14     -0.16      0.00
    5   13   15     -0.35      0.00
    5   13   16      0.26      0.00
    5   13   17     -0.59      0.00
    5   13   18      0.64      0.00
    5   13   19     -0.16      0.00
    5   13   20      0.30      0.00
    5   13   21     -0.17      0.00
    5   13   22     -0.30      0.00
    5   13   23      0.36      0.00
    5   13   24      0.16      0.00
   -5   14   26      0.79      0.00
   -5   14   25     -0.14      0.00
   -5   14   24     -0.16      0.00
   -5   14   23     -0.26      0.00
   -5   14   22     -0.24      0.00
   -5   14   21     -0.11      0.00
   -5   14   20     -0.02      0.00
   -5   14   19      0.15      0.00
   -5   14   18     -0.01      0.00
   -5   14   17     -0.01      0.00
   -5   14   16     -0.27      0.00
   -5   14   15     -0.34      0.00
   -5   14   14     -1.19      0.00
   -5   14   13     -0.97      0.00
   -5   14   12     -0.58      0.00
   -5   14   11     -1.01      0.00
   -5   14   10     -0.27      0.00
   -5   14    9     -0.60      0.00
   -5   14    8     -0.44      0.00
   -5   14    7     -0.35      0.00
   -5   14    6      0.31      0.00
   -5   14    5      0.66      0.00
   -5   14    4      0.62      0.00
   -5   14    3      1.08      0.00
   -5   14    2      0.02      0.00
   -5   14    1      1.54      0.00
    5   14    0      1.00      0.00
    5   14    1      1.06      0.00
    5   14    2      1.32      0.00
    5   14    3     -0.47      0.00
    5   14    4      0.23      0.00
    5   14    5     -0.61      0.00
    5   14    6     -0.13      0.00
    5   14    7      0.08      0.00
    5   14    8      0.60      0.00
    5   14    9      0.74      0.00
    5   14   10     -0.49      0.00
    5   14   11      0.74      0.00
    5   14   12     -0.95      0.00
    5   14   13      0.70      0.00
    5   14   14     -0.48      0.00
    5   14   15      0.13      0.00
    5   14   16      0.26      0.00
    5   14   17     -0.69      0.00
    5   14   18      0.89      0.00
    5   14   19     -0.39      0.00
    5   14   20      0.37      0.00
    5   14   21      0.47      0.00
    5   14   22      0.17      0.00
    5   14   23      0.21      0.00
    5   14   24     -0.31      0.00
   -5   15   26      0.47      0.00
   -5   15   25      0.19      0.00
   -5   15   24      0.33      0.00
   -5   15   23      0.42      0.00
   -5   15   22      0.10      0.00
   -5   15   21      0.11      0.00
   -5   15   20      0.27      0.00
   -5   15   19     -0.69      0.00
   -5   15   18      0.00      0.00
   -5   15   17     -0.21      0.00
   -5   15   16      0.30      0.00
   -5   15   15      0.59      0.00
   -5   15   14      0.76      0.00
   -5   15   13      0.89      0.00
   -5   15   12      0.58      0.00
   -5   15   11      0.74      0.00
   -5   15   10      0.56      0.00
   -5   15    9      0.02      0.00
   -5   15    8     -0.04      0.00
   -5   15    7     -0.07      0.00
   -5   15    6     -0.36      0.00
   -5   15    5     -0.71      0.00
   -5   15    4     -0.66      0.00
   -5   15    3     -1.09      0.00
   -5   15    2     -1.47      0.00
   -5   15    1      0.04      0.00
    5   15    0     -0.99      0.00
    5   15    1     -0.88      0.00
    5   15    2     -0.20      0.00
    5   15    3     -0.18      0.00
    5   15    4      0.48      0.00
    5   15    5      0.06      0.00
    5   15    6      0.12      0.00
    5   15    7      0.35      0.00
    5   15    8     -0.65      0.00
    5   15    9      0.22      0.00
    5   15   10     -0.79      0.00
    5   15   11      0.52      0.00
    5   15   12     -0.96      0.00
    5   15   13      0.95      0.00
    5   15   14     -0.83      0.00
    5   15   15     -0.45      0.00
    5   15   16      0.31      0.00
    5   15   17     -0.75      0.00
    5   15   18      0.55      0.00
    5   15   19     -0.70      0.00
    5   15   20     -0.19      0.00
    5   15   21     -0.77      0.00
    5   15   22     -0.64      0.00
    5   15   23      0.19      0.00
   -5   16   25     -0.18      0.00
   -5   16   24     -0.39      0.00
   -5   16   23     -0.16      0.00
   -5   16   22     -0.08      0.00
   -5   16   21      0.07      0.00
   -5   16   20      0.21      0.00
   -5   16   19      0.26      0.00
   -5   16   18      0.32      0.00
   -5   16   17      0.07      0.00
   -5   16   16      0.08      0.00
   -5   16   15     -0.21      0.00
   -5   16   14     -0.50      0.00
   -5   16   13     -0.85      0.00
   -5   16   12     -0.16      0.00
   -5   16   11     -0.80      0.00
   -5   16   10     -0.11      0.00
   -5   16    9     -0.41      0.00
   -5   16    8     -0.05      0.00
   -5   16    7     -0.38      0.00
   -5   16    6      0.71      0.00
   -5   16    5      0.39      0.00
   -5   16    4      1.18      0.00
   -5   16    3      0.78      0.00
   -5   16    2      1.04      0.00
   -5   16    1      1.24      0.00
    5   16    0     -0.66      0.00
    5   16    1      1.07      0.00
    5   16    2     -0.16      0.00
    5   16    3      0.21      0.00
    5   16    4     -0.60      0.00
    5   16    5      0.32      0.00
    5   16    6     -0.61      0.00
    5   16    7      0.54      0.00
    5   16    8      0.57      0.00
    5   16    9      0.32      0.00
    5   16   10     -0.06      0.00
    5   16   11      0.87      0.00
    5   16   12     -0.27      0.00
    5   16   13      0.87      0.00
    5   16   14     -0.29      0.00
    5   16   15      0.00      0.00
    5   16   16      0.00      0.00
    5   16   17     -0.51      0.00
    5   16   18      1.06      0.00
    5   16   19      0.11      0.00
    5   16   20      1.08      0.00
    5   16   21      0.97      0.00
    5   16   22      0.48      0.00
   -5   17   24      0.39      0.00
   -5   17   23      0.44      0.00
   -5   17   22      0.20      0.00
   -5   17   21     -0.07      0.00
   -5   17   20      0.08      0.00
   -5   17   19     -0.50      0.00
   -5   17   18     -0.23      0.00
   -5   17   17     -0.22      0.00
   -5   17   16      0.02      0.00
   -5   17   15      0.02      0.00
   -5   17   14      0.34      0.00
   -5   17   13      0.34      0.00
   -5   17   12      0.39      0.00
   -5   17   11      0.41      0.00
   -5   17   10      0.62      0.00
   -5   17    9     -0.12      0.00
   -5   17    8      0.09      0.00
   -5   17    7     -0.58      0.00
   -5   17    6     -0.18      0.00
   -5   17    5     -1.36      0.00
   -5   17    4     -0.44      0.00
   -5   17    3     -1.92      0.00
   -5   17    2     -1.09      0.00
   -5   17    1     -1.36      0.00
    5   17    0     -0.57      0.00
    5   17    1      0.52      0.00
    5   17    2     -0.04      0.00
    5   17    3      0.56      0.00
    5   17    4     -0.21      0.00
    5   17    5      0.11      0.00
    5   17    6     -0.19      0.00
    5   17    7      0.22      0.00
    5   17    8     -0.54      0.00
    5   17    9     -0.31      0.00
    5   17   10     -1.10      0.00
    5   17   11     -0.54      0.00
    5   17   12     -1.27      0.00
    5   17   13      0.35      0.00
    5   17   14     -0.79      0.00
    5   17   15      0.13      0.00
    5   17   16      0.67      0.00
    5   17   17     -0.28      0.00
    5   17   18      0.19      0.00
    5   17   19     -0.83      0.00
    5   17   20     -0.79      0.00
    5   17   21     -1.06      0.00
   -5   18   22     -0.11      0.00
   -5   18   21      0.17      0.00
   -5   18   20      0.15      0.00
   -5   18   19      0.24      0.00
   -5   18   18      0.36      0.00
   -5   18   17     -0.19      0.00
   -5   18   16      0.44      0.00
   -5   18   15     -0.50      0.00
   -5   18   14      0.39      0.00
   -5   18   13     -0.56      0.00
   -5   18   12      0.42      0.00
   -5   18   11     -0.30      0.00
   -5   18   10      0.02      0.00
   -5   18    9     -0.13      0.00
   -5   18    8      0.20      0.00
   -5   18    7     -0.20      0.00
   -5   18    6      0.92      0.00
   -5   18    5      0.20      0.00
   -5   18    4      1.42      0.00
   -5   18    3      0.21      0.00
   -5   18    2      1.54      0.00
   -5   18    1      0.16      0.00
    5   18    0     -1.53      0.00
    5   18    1      0.20      0.00
    5   18    2     -0.66      0.00
    5   18    3      0.21      0.00
    5   18    4     -0.68      0.00
    5   18    5      0.74      0.00
    5   18    6     -0.86      0.00
    5   18    7      1.03      0.00
    5   18    8      0.27      0.00
    5   18    9      0.55      0.00
    5   18   10      0.58      0.00
    5   18   11      1.37      0.00
    5   18   12      0.49      0.00
    5   18   13      0.83      0.00
    5   18   14     -0.23      0.00
    5   18   15     -0.34      0.00
    5   18   16     -0.38      0.00
    5   18   17     -0.12      0.00
    5   18   18      0.81      0.00
    5   18   19      0.73      0.00
    5   18   20      1.17      0.00
   -5   19   21      0.13      0.00
   -5   19   20     -0.10      0.00
   -5   19   19      0.03      0.00
   -5   19   18      0.01      0.00
   -5   19   17      0.02      0.00
   -5   19   16      0.43      0.00
   -5   19   15     -0.45      0.00
   -5   19   14      0.30      0.00
   -5   19   13     -0.45      0.00
   -5   19   12      0.21      0.00
   -5   19   11     -0.15      0.00
   -5   19   10      0.48      0.00
   -5   19    9     -0.10      0.00
   -5   19    8      0.22      0.00
   -5   19    7     -0.37      0.00
   -5   19    6      0.04      0.00
   -5   19    5     -1.04      0.00
   -5   19    4     -0.07      0.00
   -5   19    3     -1.89      0.00
   -5   19    2     -0.48      0.00
   -5   19    1     -1.99      0.00
    5   19    0     -0.20      0.00
    5   19    1      1.28      0.00
    5   19    2      0.19      0.00
    5   19    3      0.76      0.00
    5   19    4     -0.40      0.00
    5   19    5      0.23      0.00
    5   19    6     -0.21      0.00
    5   19    7      0.30      0.00
    5   19    8     -0.58      0.00
    5   19    9     -0.73      0.00
    5   19   10     -1.34      0.00
    5   19   11     -1.20      0.00
    5   19   12     -0.94      0.00
    5   19   13      0.06      0.00
    5   19   14     -0.13      0.00
    5   19   15      0.71      0.00
    5   19   16      0.74      0.00
    5   19   17     -0.02      0.00
    5   19   18     -0.40      0.00
   -5   20   20     -0.08      0.00
   -5   20   19     -0.11      0.00
   -5   20   18      0.10      0.00
   -5   20   17     -0.65      0.00
   -5   20   16      0.32      0.00
   -5   20   15     -0.95      0.00
   -5   20   14      0.40      0.00
   -5   20   13     -0.45      0.00
   -5   20   12      0.49      0.00
   -5   20   11     -0.03      0.00
   -5   20   10      0.03      0.00
   -5   20    9      0.01      0.00
   -5   20    8      0.12      0.00
   -5   20    7      0.05      0.00
   -5   20    6      0.62      0.00
   -5   20    5      0.04      0.00
   -5   20    4      1.05      0.00
   -5   20    3     -0.11      0.00
   -5   20    2      1.38      0.00
   -5   20    1     -0.17      0.00
    5   20    0     -1.49      0.00
    5   20    1      0.05      0.00
    5   20    2     -0.33      0.00
    5   20    3     -0.08      0.00
    5   20    4     -0.29      0.00
    5   20    5      0.19      0.00
    5   20    6     -0.70      0.00
    5   20    7      0.85      0.00
    5   20    8      0.06      0.00
    5   20    9      0.65      0.00
    5   20   10      0.92      0.00
    5   20   11      1.15      0.00
    5   20   12      0.65      0.00
    5   20   13      0.21      0.00
    5   20   14     -0.41      0.00
    5   20   15     -0.59      0.00
    5   20   16     -0.61      0.00
    5   20   17      0.32      0.00
   -5   21   18      0.56      0.00
   -5   21   17      0.27      0.00
   -5   21   16      1.13      0.00
   -5   21   15     -0.25      0.00
   -5   21   14      0.74      0.00
   -5   21   13     -0.54      0.00
   -5   21   12      0.38      0.00
   -5   21   11     -0.45      0.00
   -5   21   10      0.15      0.00
   -5   21    9     -0.20      0.00
   -5   21    8     -0.18      0.00
   -5   21    7      0.03      0.00
   -5   21    6      0.01      0.00
   -5   21    5     -0.23      0.00
   -5   21    4      0.51      0.00
   -5   21    3     -1.00      0.00
   -5   21    2      0.02      0.00
   -5   21    1     -1.26      0.00
    5   21    0     -0.55      0.00
    5   21    1      0.97      0.00
    5   21    2     -0.23      0.00
    5   21    3      0.43      0.00
    5   21    4     -0.35      0.00
    5   21    5      0.11      0.00
    5   21    6      0.05      0.00
    5   21    7      0.23      0.00
    5   21    8     -0.45      0.00
    5   21    9     -0.78      0.00
    5   21   10     -0.84      0.00
    5   21   11     -0.95      0.00
    5   21   12      0.04      0.00
    5   21   13      0.24      0.00
    5   21   14      0.56      0.00
    5   21   15      1.00      0.00
   -5   22   17     -0.88      0.00
   -5   22   16      0.02      0.00
   -5   22   15     -1.16      0.00
   -5   22   14     -0.03      0.00
   -5   22   13     -0.69      0.00
   -5   22   12      0.39      0.00
   -5   22   11     -0.18      0.00
   -5   22   10      0.14      0.00
   -5   22    9      0.19      0.00
   -5   22    8     -0.05      0.00
   -5   22    7      0.43      0.00
   -5   22    6      0.20      0.00
   -5   22    5     -0.17      0.00
   -5   22    4      0.25      0.00
   -5   22    3     -0.41      0.00
   -5   22    2      0.35      0.00
   -5   22    1      0.16      0.00
    5   22    0     -0.47      0.00
    5   22    1      0.85      0.00
    5   22    2      0.37      0.00
    5   22    3      0.04      0.00
    5   22    4      0.26      0.00
    5   22    5     -0.29      0.00
    5   22    6      0.04      0.00
    5   22    7      0.45      0.00
    5   22    8      0.25      0.00
    5   22    9      0.41      0.00
    5   22   10      0.75      0.00
    5   22   11      0.22      0.00
    5   22   12      0.33      0.00
    5   22   13     -0.64      0.00
    5   22   14     -0.51      0.00
   -5   23   15      0.03      0.00
   -5   23   14      1.06      0.00
   -5   23   13     -0.24      0.00
   -5   23   12      0.77      0.00
   -5   23   11     -0.27      0.00
   -5   23   10     -0.03      0.00
   -5   23    9     -0.19      0.00
   -5   23    8     -0.72      0.00
   -5   23    7      0.10      0.00
   -5   23    6     -0.10      0.00
   -5   23    5      0.09      0.00
   -5   23    4      1.07      0.00
   -5   23    3      0.12      0.00
   -5   23    2      0.42      0.00
   -5   23    1      0.60      0.00
    5   23    0     -0.83      0.00
    5   23    1     -0.32      0.00
    5   23    2     -0.75      0.00
    5   23    3     -0.17      0.00
    5   23    4     -0.50      0.00
    5   23    5     -0.27      0.00
    5   23    6     -0.04      0.00
    5   23    7     -0.15      0.00
    5   23    8     -0.46      0.00
    5   23    9     -0.63      0.00
    5   23   10     -0.18      0.00
    5   23   11     -0.47      0.00
    5   23   12      0.74      0.00
   -5   24   12      0.25      0.00
   -5   24   11     -0.29      0.00
   -5   24   10      0.00      0.00
   -5   24    9      0.41      0.00
   -5   24    8     -0.29      0.00
   -5   24    7      0.52      0.00
   -5   24    6      0.07      0.00
   -5   24    5     -0.50      0.00
   -5   24    4     -0.32      0.00
   -5   24    3     -0.80      0.00
   -5   24    2     -0.91      0.00
   -5   24    1      0.16      0.00
    5   24    0      0.93      0.00
    5   24    1      1.27      0.00
    5   24    2      0.82      0.00
    5   24    3      0.40      0.00
    5   24    4      0.37      0.00
    5   24    5      0.01      0.00
    5   24    6      0.57      0.00
    5   24    7      0.41      0.00
    5   24    8      0.55      0.00
    5   24    9      0.21      0.00
   -5   25    8     -0.65      0.00
   -5   25    7      0.22      0.00
   -5   25    6      0.10      0.00
   -5   25    5      0.06      0.00
   -5   25    4      1.10      0.00
   -5   25    3      0.71      0.00
   -5   25    2      0.38      0.00
   -5   25    1      1.84      0.00
    5   25    0     -0.47      0.00
    5   25    1     -1.23      0.00
    5   25    2     -0.54      0.00
    5   25    3     -0.38      0.00
    5   25    4     -0.63      0.00
    5   25    5     -0.36      0.00
    5   25    6     -0.37      0.00
   -6    0   30      0.93      0.00
   -6    0   28      0.60      0.00
   -6    0   26     -0.43      0.00
   -6    0   24     -0.16      0.00
   -6    0   22     -0.58      0.00
   -6    0   20     -1.05      0.00
   -6    0   18     -1.34      0.00
   -6    0   16      0.34      0.00
   -6    0   14      2.03      0.00
   -6    0   12      0.20      0.00
   -6    0   10     -0.90      0.00
   -6    0    8     -1.34      0.00
   -6    0    6     -2.85      0.00
   -6    0    4     -4.80      0.00
   -6    0    2     -4.53      0.00
    6    0    0      0.05      0.00
    6    0    2      2.69      0.00
    6    0    4     -0.09      0.00
    6    0    6     -0.30      0.00
    6    0    8      0.00      0.00
    6    0   10      0.03      0.00
    6    0   12      0.74      0.00
    6    0   14      0.69      0.00
    6    0   16     -1.77      0.00
    6    0   18     -3.89      0.00
    6    0   20     -1.99      0.00
    6    0   22      0.93      0.00
    6    0   24      0.55      0.00
    6    0   26     -0.60      0.00
    6    0   28     -0.62      0.00
   -6    1   30      0.12      0.00
   -6    1   29     -0.37      0.00
   -6    1   28      0.21      0.00
   -6    1   27      0.08      0.00
   -6    1   26      0.23      0.00
   -6    1   25      0.63      0.00
   -6    1   24      0.28      0.00
   -6    1   23      0.46      0.00
   -6    1   22      0.09      0.00
   -6    1   21      0.25      0.00
   -6    1   20     -0.38      0.00
   -6    1   19      1.86      0.00
   -6    1   18      0.20      0.00
   -6    1   17      0.64      0.00
   -6    1   16      0.59      0.00
   -6    1   15     -1.07      0.00
   -6    1   14      0.22      0.00
   -6    1   13     -1.49      0.00
   -6    1   12     -0.36      0.00
   -6    1   11      0.07      0.00
   -6    1   10     -0.32      0.00
   -6    1    9      0.90      0.00
   -6    1    8     -0.43      0.00
   -6    1    7      1.49      0.00
   -6    1    6     -0.30      0.00
   -6    1    5      4.45      0.00
   -6    1    4      0.42      0.00
   -6    1    3      5.50      0.00
   -6    1    2      1.45      0.00
   -6    1    1      1.36      0.00
    6    1    0     -1.43      0.00
    6    1    1     -1.72      0.00
    6    1    2     -0.72      0.00
    6    1    3     -2.09      0.00
    6    1    4      0.07      0.00
    6    1    5      0.17      0.00
    6    1    6      0.70      0.00
    6    1    7      0.80      0.00
    6    1    8      0.71      0.00
    6    1    9     -0.68      0.00
    6    1   10      0.34      0.00
    6    1   11     -0.60      0.00
    6    1   12      0.00      0.00
    6    1   13     -1.14      0.00
    6    1   14      0.17      0.00
    6    1   15     -0.11      0.00
    6    1   16      0.36      0.00
    6    1   17      2.96      0.00
    6    1   18     -0.05      0.00
    6    1   19      3.26      0.00
    6    1   20     -0.47      0.00
    6    1   21      0.52      0.00
    6    1   22     -0.57      0.00
    6    1   23     -0.88      0.00
    6    1   24     -0.27      0.00
    6    1   25      0.12      0.00
    6    1   26     -0.09      0.00
    6    1   27      0.72      0.00
    6    1   28     -0.15      0.00
   -6    2   30      0.66      0.00
   -6    2   29     -0.21      0.00
   -6    2   28      0.26      0.00
   -6    2   27      0.04      0.00
   -6    2   26     -0.62      0.00
   -6    2   25     -0.44      0.00
   -6    2   24     -0.46      0.00
   -6    2   23     -0.22      0.00
   -6    2   22     -0.70      0.00
   -6    2   21      0.25      0.00
   -6    2   20     -0.94      0.00
   -6    2   19      0.36      0.00
   -6    2   18     -1.29      0.00
   -6    2   17     -0.43      0.00
   -6    2   16     -0.18      0.00
   -6    2   15     -0.55      0.00
   -6    2   14      1.31      0.00
   -6    2   13      0.48      0.00
   -6    2   12      0.11      0.00
   -6    2   11      0.60      0.00
   -6    2   10     -0.58      0.00
   -6    2    9      0.17      0.00
   -6    2    8     -1.09      0.00
   -6    2    7      0.46      0.00
   -6    2    6     -2.49      0.00
   -6    2    5      0.30      0.00
   -6    2    4     -4.09      0.00
   -6    2    3     -1.36      0.00
   -6    2    2     -3.87      0.00
   -6    2    1     -2.40      0.00
    6    2    0      0.56      0.00
    6    2    1      2.20      0.00
    6    2    2      3.02      0.00
    6    2    3      0.53      0.00
    6    2    4      0.18      0.00
    6    2    5     -0.78      0.00
    6    2    6     -0.33      0.00
    6    2    7     -1.62      0.00
    6    2    8     -0.05      0.00
    6    2    9     -1.11      0.00
    6    2   10      0.36      0.00
    6    2   11     -0.07      0.00
    6    2   12      1.24      0.00
    6    2   13      0.09      0.00
    6    2   14      0.95      0.00
    6    2   15     -0.46      0.00
    6    2   16     -1.48      0.00
    6    2   17     -0.43      0.00
    6    2   18     -3.38      0.00
    6    2   19      0.62      0.00
    6    2   20     -1.69      0.00
    6    2   21      1.23      0.00
    6    2   22      0.72      0.00
    6    2   23      0.55      0.00
    6    2   24      0.43      0.00
    6    2   25      0.22      0.00
    6    2   26     -0.53      0.00
    6    2   27     -0.04      0.00
    6    2   28     -0.30      0.00
   -6    3   30      0.03      0.00
   -6    3   29     -0.30      0.00
   -6    3   28      0.18      0.00
   -6    3   27      0.35      0.00
   -6    3   26      0.46      0.00
   -6    3   25      0.98      0.00
   -6    3   24      0.92      0.00
   -6    3   23      0.95      0.00
   -6    3   22      0.61      0.00
   -6    3   21      0.55      0.00
   -6    3   20     -0.80      0.00
   -6    3   19      1.33      0.00
   -6    3   18      0.10      0.00
   -6    3   17      0.82      0.00
   -6    3   16      0.93      0.00
   -6    3   15      0.07      0.00
   -6    3   14      0.57      0.00
   -6    3   13     -0.35      0.00
   -6    3   12     -0.33      0.00
   -6    3   11      0.40      0.00
   -6    3   10     -0.38      0.00
   -6    3    9      0.90      0.00
   -6    3    8     -1.19      0.00
   -6    3    7      0.79      0.00
   -6    3    6     -1.42      0.00
   -6    3    5      2.97      0.00
   -6    3    4      0.27      0.00
   -6    3    3      3.80      0.00
   -6    3    2      3.26      0.00
   -6    3    1      0.59      0.00
    6    3    0     -3.66      0.00
    6    3    1     -1.86      0.00
    6    3    2     -1.98      0.00
    6    3    3     -2.27      0.00
    6    3    4      0.29      0.00
    6    3    5      0.04      0.00
    6    3    6      1.94      0.00
    6    3    7      0.95      0.00
    6    3    8      1.64      0.00
    6    3    9     -0.69      0.00
    6    3   10      0.56      0.00
    6    3   11     -1.15      0.00
    6    3   12     -0.23      0.00
    6    3   13     -1.58      0.00
    6    3   14      0.47      0.00
    6    3   15     -0.34      0.00
    6    3   16      1.24      0.00
    6    3   17      2.29      0.00
    6    3   18      0.42      0.00
    6    3   19      2.60      0.00
    6    3   20     -0.62      0.00
    6    3   21      0.38      0.00
    6    3   22     -0.93      0.00
    6    3   23     -0.62      0.00
    6    3   24     -0.27      0.00
    6    3   25      0.05      0.00
    6    3   26      0.13      0.00
    6    3   27      0.21      0.00
   -6    4   30      0.18      0.00
   -6    4   29     -0.03      0.00
   -6    4   28     -0.23      0.00
   -6    4   27      0.06      0.00
   -6    4   26     -0.73      0.00
   -6    4   25     -1.00      0.00
   -6    4   24     -0.99      0.00
   -6    4   23     -0.88      0.00
   -6    4   22     -1.10      0.00
   -6    4   21     -0.02      0.00
   -6    4   20     -0.90      0.00
   -6    4   19      0.65      0.00
   -6    4   18     -0.95      0.00
   -6    4   17     -0.13      0.00
   -6    4   16     -0.60      0.00
   -6    4   15     -0.82      0.00
   -6    4   14      0.37      0.00
   -6    4   13      0.00      0.00
   -6    4   12     -0.03      0.00
   -6    4   11      0.27      0.00
   -6    4   10     -0.32      0.00
   -6    4    9      0.56      0.00
   -6    4    8     -0.90      0.00
   -6    4    7      1.73      0.00
   -6    4    6     -1.74      0.00
   -6    4    5      1.51      0.00
   -6    4    4     -2.37      0.00
   -6    4    3     -1.53      0.00
   -6    4    2     -2.34      0.00
   -6    4    1     -3.88      0.00
    6    4    0      1.23      0.00
    6    4    1      3.69      0.00
    6    4    2      2.91      0.00
    6    4    3      0.67      0.00
    6    4    4      0.31      0.00
    6    4    5     -1.40      0.00
    6    4    6     -0.26      0.00
    6    4    7     -2.34      0.00
    6    4    8      0.25      0.00
    6    4    9     -1.21      0.00
    6    4   10      1.25      0.00
    6    4   11      0.26      0.00
    6    4   12      2.19      0.00
    6    4   13      0.00      0.00
    6    4   14      1.34      0.00
    6    4   15     -1.14      0.00
    6    4   16     -0.99      0.00
    6    4   17     -1.34      0.00
    6    4   18     -2.32      0.00
    6    4   19      0.08      0.00
    6    4   20     -1.08      0.00
    6    4   21      0.87      0.00
    6    4   22      0.24      0.00
    6    4   23     -0.05      0.00
    6    4   24      0.23      0.00
    6    4   25     -0.40      0.00
    6    4   26     -0.37      0.00
    6    4   27     -0.46      0.00
   -6    5   30     -0.33      0.00
   -6    5   29     -0.23      0.00
   -6    5   28     -0.26      0.00
   -6    5   27      0.32      0.00
   -6    5   26      0.41      0.00
   -6    5   25      0.89      0.00
   -6    5   24      1.24      0.00
   -6    5   23      1.28      0.00
   -6    5   22      1.13      0.00
   -6    5   21      1.09      0.00
   -6    5   20     -0.67      0.00
   -6    5   19      0.77      0.00
   -6    5   18     -0.45      0.00
   -6    5   17      0.48      0.00
   -6    5   16      0.29      0.00
   -6    5   15      0.21      0.00
   -6    5   14      0.71      0.00
   -6    5   13      0.10      0.00
   -6    5   12      0.48      0.00
   -6    5   11      0.78      0.00
   -6    5   10      0.16      0.00
   -6    5    9      1.45      0.00
   -6    5    8     -1.52      0.00
   -6    5    7      0.58      0.00
   -6    5    6     -2.60      0.00
   -6    5    5      1.34      0.00
   -6    5    4     -0.72      0.00
   -6    5    3      1.48      0.00
   -6    5    2      3.36      0.00
   -6    5    1     -0.35      0.00
    6    5    0     -4.37      0.00
    6    5    1     -1.34      0.00
    6    5    2     -2.48      0.00
    6    5    3     -1.46      0.00
    6    5    4      0.50      0.00
    6    5    5      0.19      0.00
    6    5    6      2.41      0.00
    6    5    7      0.53      0.00
    6    5    8      1.42      0.00
    6    5    9     -1.33      0.00
    6    5   10      0.05      0.00
    6    5   11     -2.01      0.00
    6    5   12     -0.54      0.00
    6    5   13     -1.80      0.00
    6    5   14      0.78      0.00
    6    5   15     -0.22      0.00
    6    5   16      2.03      0.00
    6    5   17      1.53      0.00
    6    5   18      1.33      0.00
    6    5   19      1.62      0.00
    6    5   20      0.13      0.00
    6    5   21      0.02      0.00
    6    5   22     -0.26      0.00
    6    5   23     -0.32      0.00
    6    5   24      0.39      0.00
    6    5   25      0.24      0.00
    6    5   26      0.76      0.00
    6    5   27      0.10      0.00
   -6    6   30      0.13      0.00
   -6    6   29      0.10      0.00
   -6    6   28     -0.19      0.00
   -6    6   27     -0.05      0.00
   -6    6   26     -0.43      0.00
   -6    6   25     -1.02      0.00
   -6    6   24     -1.29      0.00
   -6    6   23     -1.04      0.00
   -6    6   22     -1.45      0.00
   -6    6   21     -0.35      0.00
   -6    6   20     -0.96      0.00
   -6    6   19      0.38      0.00
   -6    6   18     -0.28      0.00
   -6    6   17      0.16      0.00
   -6    6   16      0.06      0.00
   -6    6   15     -0.76      0.00
   -6    6   14      0.29      0.00
   -6    6   13     -0.69      0.00
   -6    6   12     -0.30      0.00
   -6    6   11     -0.31      0.00
   -6    6   10     -0.91      0.00
   -6    6    9      0.82      0.00
   -6    6    8     -1.20      0.00
   -6    6    7      2.57      0.00
   -6    6    6     -0.93      0.00
   -6    6    5      2.29      0.00
   -6    6    4     -0.52      0.00
   -6    6    3     -1.18      0.00
   -6    6    2     -0.91      0.00
   -6    6    1     -4.22      0.00
    6    6    0      0.98      0.00
    6    6    1      4.10      0.00
    6    6    2      1.35      0.00
    6    6    3      0.70      0.00
    6    6    4     -0.31      0.00
    6    6    5     -1.22      0.00
    6    6    6      0.08      0.00
    6    6    7     -1.78      0.00
    6    6    8      1.21      0.00
    6    6    9     -0.50      0.00
    6    6   10      2.17      0.00
    6    6   11      0.64      0.00
    6    6   12      2.41      0.00
    6    6   13     -0.29      0.00
    6    6   14      1.08      0.00
    6    6   15     -1.72      0.00
    6    6   16     -0.81      0.00
    6    6   17     -2.09      0.00
    6    6   18     -1.34      0.00
    6    6   19     -0.80      0.00
    6    6   20     -0.48      0.00
    6    6   21     -0.02      0.00
    6    6   22     -0.14      0.00
    6    6   23     -0.58      0.00
    6    6   24      0.09      0.00
    6    6   25     -0.92      0.00
    6    6   26     -0.30      0.00
   -6    7   30     -0.29      0.00
   -6    7   29     -0.43      0.00
   -6    7   28     -0.29      0.00
   -6    7   27      0.02      0.00
   -6    7   26      0.35      0.00
   -6    7   25      0.56      0.00
   -6    7   24      0.72      0.00
   -6    7   23      1.23      0.00
   -6    7   22      0.78      0.00
   -6    7   21      1.39      0.00
   -6    7   20     -0.23      0.00
   -6    7   19      0.36      0.00
   -6    7   18     -0.41      0.00
   -6    7   17     -0.19      0.00
   -6    7   16     -0.07      0.00
   -6    7   15     -0.63      0.00
   -6    7   14      0.42      0.00
   -6    7   13     -0.16      0.00
   -6    7   12      0.67      0.00
   -6    7   11      1.09      0.00
   -6    7   10      0.38      0.00
   -6    7    9      1.94      0.00
   -6    7    8     -1.12      0.00
   -6    7    7      0.60      0.00
   -6    7    6     -2.23      0.00
   -6    7    5      0.32      0.00
   -6    7    4     -0.65      0.00
   -6    7    3      0.10      0.00
   -6    7    2      3.02      0.00
   -6    7    1     -0.39      0.00
    6    7    0     -3.94      0.00
    6    7    1     -0.08      0.00
    6    7    2     -2.33      0.00
    6    7    3     -0.04      0.00
    6    7    4      0.18      0.00
    6    7    5      0.28      0.00
    6    7    6      1.66      0.00
    6    7    7     -0.66      0.00
    6    7    8      0.39      0.00
    6    7    9     -2.24      0.00
    6    7   10     -0.48      0.00
    6    7   11     -2.26      0.00
    6    7   12     -0.42      0.00
    6    7   13     -1.15      0.00
    6    7   14      1.04      0.00
    6    7   15      0.33      0.00
    6    7   16      2.07      0.00
    6    7   17      0.96      0.00
    6    7   18      1.61      0.00
    6    7   19      0.80      0.00
    6    7   20      0.55      0.00
    6    7   21     -0.23      0.00
    6    7   22      0.19      0.00
    6    7   23     -0.10      0.00
    6    7   24      0.59      0.00
    6    7   25      0.49      0.00
    6    7   26      0.84      0.00
   -6    8   29      0.09      0.00
   -6    8   28      0.15      0.00
   -6    8   27     -0.01      0.00
   -6    8   26     -0.34      0.00
   -6    8   25     -0.36      0.00
   -6    8   24     -1.30      0.00
   -6    8   23     -0.57      0.00
   -6    8   22     -1.17      0.00
   -6    8   21     -0.45      0.00
   -6    8   20     -0.66      0.00
   -6    8   19     -0.44      0.00
   -6    8   18      0.14      0.00
   -6    8   17     -0.04      0.00
   -6    8   16      0.51      0.00
   -6    8   15     -0.22      0.00
   -6    8   14      0.07      0.00
   -6    8   13     -0.45      0.00
   -6    8   12     -0.96      0.00
   -6    8   11     -0.30      0.00
   -6    8   10     -1.70      0.00
   -6    8    9      0.39      0.00
   -6    8    8     -1.21      0.00
   -6    8    7      1.70      0.00
   -6    8    6     -0.07      0.00
   -6    8    5      1.48      0.00
   -6    8    4      0.59      0.00
   -6    8    3     -1.26      0.00
   -6    8    2     -0.25      0.00
   -6    8    1     -3.87      0.00
    6    8    0      0.19      0.00
    6    8    1      3.83      0.00
    6    8    2     -0.39      0.00
    6    8    3      1.16      0.00
    6    8    4     -0.93      0.00
    6    8    5     -0.09      0.00
    6    8    6      0.52      0.00
    6    8    7     -0.45      0.00
    6    8    8      2.07      0.00
    6    8    9      0.12      0.00
    6    8   10      2.38      0.00
    6    8   11      0.44      0.00
    6    8   12      1.46      0.00
    6    8   13     -0.71      0.00
    6    8   14      0.18      0.00
    6    8   15     -1.69      0.00
    6    8   16     -0.86      0.00
    6    8   17     -1.89      0.00
    6    8   18     -0.66      0.00
    6    8   19     -1.02      0.00
    6    8   20     -0.05      0.00
    6    8   21     -0.34      0.00
    6    8   22     -0.28      0.00
    6    8   23     -0.08      0.00
    6    8   24     -0.07      0.00
    6    8   25     -0.42      0.00
    6    8   26     -0.41      0.00
   -6    9   29     -0.75      0.00
   -6    9   28     -0.28      0.00
   -6    9   27      0.12      0.00
   -6    9   26      0.19      0.00
   -6    9   25      0.80      0.00
   -6    9   24      0.09      0.00
   -6    9   23      1.00      0.00
   -6    9   22      0.32      0.00
   -6    9   21      0.93      0.00
   -6    9   20      0.48      0.00
   -6    9   19      0.01      0.00
   -6    9   18      0.25      0.00
   -6    9   17     -0.28      0.00
   -6    9   16      0.10      0.00
   -6    9   15     -0.55      0.00
   -6    9   14     -0.27      0.00
   -6    9   13      0.18      0.00
   -6    9   12      0.01      0.00
   -6    9   11      1.28      0.00
   -6    9   10      0.31      0.00
   -6    9    9      1.53      0.00
   -6    9    8     -0.22      0.00
   -6    9    7      0.12      0.00
   -6    9    6     -0.84      0.00
   -6    9    5     -0.17      0.00
   -6    9    4      0.09      0.00
   -6    9    3     -0.01      0.00
   -6    9    2      2.74      0.00
   -6    9    1      0.27      0.00
    6    9    0     -3.58      0.00
    6    9    1      0.81      0.00
    6    9    2     -2.50      0.00
    6    9    3      0.66      0.00
    6    9    4     -0.80      0.00
    6    9    5      0.07      0.00
    6    9    6      0.42      0.00
    6    9    7     -1.81      0.00
    6    9    8     -0.25      0.00
    6    9    9     -2.62      0.00
    6    9   10     -0.28      0.00
    6    9   11     -1.69      0.00
    6    9   12      0.25      0.00
    6    9   13     -0.13      0.00
    6    9   14      1.03      0.00
    6    9   15      0.76      0.00
    6    9   16      1.30      0.00
    6    9   17      0.58      0.00
    6    9   18      1.30      0.00
    6    9   19      0.51      0.00
    6    9   20      0.63      0.00
    6    9   21     -0.09      0.00
    6    9   22      0.15      0.00
    6    9   23      0.02      0.00
    6    9   24      0.04      0.00
    6    9   25      0.54      0.00
   -6   10   28      0.16      0.00
   -6   10   27      0.48      0.00
   -6   10   26     -0.74      0.00
   -6   10   25      0.11      0.00
   -6   10   24     -1.12      0.00
   -6   10   23     -0.61      0.00
   -6   10   22     -0.42      0.00
   -6   10   21     -0.60      0.00
   -6   10   20     -0.06      0.00
   -6   10   19     -0.94      0.00
   -6   10   18     -0.05      0.00
   -6   10   17     -0.13      0.00
   -6   10   16     -0.16      0.00
   -6   10   15      0.52      0.00
   -6   10   14     -0.77      0.00
   -6   10   13      0.18      0.00
   -6   10   12     -1.46      0.00
   -6   10   11     -0.13      0.00
   -6   10   10     -1.64      0.00
   -6   10    9     -0.63      0.00
   -6   10    8     -0.67      0.00
   -6   10    7      0.03      0.00
   -6   10    6      0.47      0.00
   -6   10    5      0.38      0.00
   -6   10    4      0.78      0.00
   -6   10    3     -1.20      0.00
   -6   10    2     -0.14      0.00
   -6   10    1     -3.09      0.00
    6   10    0     -0.03      0.00
    6   10    1      3.36      0.00
    6   10    2     -0.82      0.00
    6   10    3      1.71      0.00
    6   10    4     -0.86      0.00
    6   10    5      0.84      0.00
    6   10    6      0.70      0.00
    6   10    7      0.47      0.00
    6   10    8      2.15      0.00
    6   10    9      0.14      0.00
    6   10   10      1.93      0.00
    6   10   11     -0.35      0.00
    6   10   12      0.34      0.00
    6   10   13     -0.90      0.00
    6   10   14     -0.31      0.00
    6   10   15     -0.95      0.00
    6   10   16     -0.67      0.00
    6   10   17     -0.97      0.00
    6   10   18     -0.47      0.00
    6   10   19     -0.95      0.00
    6   10   20     -0.08      0.00
    6   10   21     -0.68      0.00
    6   10   22     -0.26      0.00
    6   10   23      0.30      0.00
    6   10   24     -0.24      0.00
    6   10   25      0.27      0.00
   -6   11   28     -0.89      0.00
   -6   11   27      0.60      0.00
   -6   11   26     -0.10      0.00
   -6   11   25      1.36      0.00
   -6   11   24      0.27      0.00
   -6   11   23      0.77      0.00
   -6   11   22      0.69      0.00
   -6   11   21      0.12      0.00
   -6   11   20      1.03      0.00
   -6   11   19     -0.23      0.00
   -6   11   18      0.56      0.00
   -6   11   17      0.16      0.00
   -6   11   16      0.32      0.00
   -6   11   15      0.50      0.00
   -6   11   14     -0.58      0.00
   -6   11   13      0.93      0.00
   -6   11   12     -0.27      0.00
   -6   11   11      1.15      0.00
   -6   11   10      0.50      0.00
   -6   11    9      0.83      0.00
   -6   11    8      0.39      0.00
   -6   11    7     -0.27      0.00
   -6   11    6     -0.14      0.00
   -6   11    5     -0.30      0.00
   -6   11    4     -0.12      0.00
   -6   11    3     -0.07      0.00
   -6   11    2      1.82      0.00
   -6   11    1      0.19      0.00
    6   11    0     -3.22      0.00
    6   11    1      0.60      0.00
    6   11    2     -2.74      0.00
    6   11    3      0.68      0.00
    6   11    4     -1.46      0.00
    6   11    5      0.29      0.00
    6   11    6     -0.31      0.00
    6   11    7     -1.93      0.00
    6   11    8     -0.08      0.00
    6   11    9     -2.39      0.00
    6   11   10      0.43      0.00
    6   11   11     -1.17      0.00
    6   11   12      1.00      0.00
    6   11   13      0.16      0.00
    6   11   14      0.70      0.00
    6   11   15      0.59      0.00
    6   11   16      0.17      0.00
    6   11   17      0.48      0.00
    6   11   18      0.91      0.00
    6   11   19      0.71      0.00
    6   11   20      0.86      0.00
    6   11   21      0.17      0.00
    6   11   22      0.34      0.00
    6   11   23     -0.05      0.00
    6   11   24     -0.13      0.00
   -6   12   27      0.99      0.00
   -6   12   26     -1.06      0.00
   -6   12   25      0.00      0.00
   -6   12   24     -0.89      0.00
   -6   12   23     -1.12      0.00
   -6   12   22     -0.11      0.00
   -6   12   21     -0.59      0.00
   -6   12   20      0.26      0.00
   -6   12   19     -0.58      0.00
   -6   12   18     -0.26      0.00
   -6   12   17      0.03      0.00
   -6   12   16     -0.73      0.00
   -6   12   15      0.47      0.00
   -6   12   14     -0.99      0.00
   -6   12   13     -0.08      0.00
   -6   12   12     -1.10      0.00
   -6   12   11     -0.36      0.00
   -6   12   10     -0.83      0.00
   -6   12    9     -1.31      0.00
   -6   12    8     -0.28      0.00
   -6   12    7     -0.71      0.00
   -6   12    6      0.29      0.00
   -6   12    5      0.39      0.00
   -6   12    4      0.60      0.00
   -6   12    3     -0.31      0.00
   -6   12    2      0.14      0.00
   -6   12    1     -1.83      0.00
    6   12    0      0.54      0.00
    6   12    1      2.47      0.00
    6   12    2     -0.33      0.00
    6   12    3      1.52      0.00
    6   12    4     -0.63      0.00
    6   12    5      0.56      0.00
    6   12    6      0.45      0.00
    6   12    7      0.35      0.00
    6   12    8      1.56      0.00
    6   12    9     -0.21      0.00
    6   12   10      1.40      0.00
    6   12   11     -1.05      0.00
    6   12   12      0.13      0.00
    6   12   13     -0.58      0.00
    6   12   14      0.07      0.00
    6   12   15      0.06      0.00
    6   12   16     -0.35      0.00
    6   12   17     -0.04      0.00
    6   12   18     -0.81      0.00
    6   12   19     -0.80      0.00
    6   12   20     -0.41      0.00
    6   12   21     -1.12      0.00
    6   12   22     -0.04      0.00
    6   12   23     -0.12      0.00
    6   12   24     -0.19      0.00
   -6   13   26     -0.31      0.00
   -6   13   25      1.42      0.00
   -6   13   24      0.70      0.00
   -6   13   23      0.69      0.00
   -6   13   22      1.08      0.00
   -6   13   21     -0.16      0.00
   -6   13   20      0.78      0.00
   -6   13   19     -0.26      0.00
   -6   13   18      0.17      0.00
   -6   13   17      0.23      0.00
   -6   13   16      0.48      0.00
   -6   13   15      1.02      0.00
   -6   13   14      0.00      0.00
   -6   13   13      1.07      0.00
   -6   13   12      0.29      0.00
   -6   13   11      0.75      0.00
   -6   13   10      0.77      0.00
   -6   13    9      0.56      0.00
   -6   13    8      0.39      0.00
   -6   13    7     -0.19      0.00
   -6   13    6     -0.28      0.00
   -6   13    5     -0.30      0.00
   -6   13    4     -1.00      0.00
   -6   13    3     -0.70      0.00
   -6   13    2      0.30      0.00
   -6   13    1     -0.82      0.00
    6   13    0     -2.04      0.00
    6   13    1     -0.18      0.00
    6   13    2     -1.92      0.00
    6   13    3      0.53      0.00
    6   13    4     -1.00      0.00
    6   13    5      0.87      0.00
    6   13    6     -0.47      0.00
    6   13    7     -1.00      0.00
    6   13    8      0.23      0.00
    6   13    9     -1.59      0.00
    6   13   10      0.85      0.00
    6   13   11     -0.91      0.00
    6   13   12      1.29      0.00
    6   13   13     -0.33      0.00
    6   13   14      0.27      0.00
    6   13   15      0.10      0.00
    6   13   16     -0.80      0.00
    6   13   17      0.66      0.00
    6   13   18      0.33      0.00
    6   13   19      0.85      0.00
    6   13   20      0.71      0.00
    6   13   21      0.06      0.00
    6   13   22      0.56      0.00
    6   13   23     -0.34      0.00
   -6   14   26     -0.99      0.00
   -6   14   25     -0.17      0.00
   -6   14   24     -0.82      0.00
   -6   14   23     -1.02      0.00
   -6   14   22     -0.49      0.00
   -6   14   21     -0.16      0.00
   -6   14   20      0.21      0.00
   -6   14   19      0.08      0.00
   -6   14   18      0.02      0.00
   -6   14   17      0.02      0.00
   -6   14   16     -0.37      0.00
   -6   14   15     -0.41      0.00
   -6   14   14     -0.35      0.00
   -6   14   13     -0.92      0.00
   -6   14   12     -0.38      0.00
   -6   14   11     -0.57      0.00
   -6   14   10     -0.11      0.00
   -6   14    9     -1.04      0.00
   -6   14    8     -0.29      0.00
   -6   14    7     -0.30      0.00
   -6   14    6     -0.15      0.00
   -6   14    5      0.97      0.00
   -6   14    4      0.56      0.00
   -6   14    3      0.69      0.00
   -6   14    2      0.58      0.00
   -6   14    1     -0.54      0.00
    6   14    0      1.08      0.00
    6   14    1      1.21      0.00
    6   14    2      0.13      0.00
    6   14    3      0.77      0.00
    6   14    4     -0.49      0.00
    6   14    5     -0.20      0.00
    6   14    6      0.10      0.00
    6   14    7     -0.11      0.00
    6   14    8      0.79      0.00
    6   14    9     -0.36      0.00
    6   14   10      0.96      0.00
    6   14   11     -1.17      0.00
    6   14   12      0.56      0.00
    6   14   13     -0.07      0.00
    6   14   14      0.44      0.00
    6   14   15      0.59      0.00
    6   14   16     -0.42      0.00
    6   14   17      0.49      0.00
    6   14   18     -1.12      0.00
    6   14   19     -0.16      0.00
    6   14   20     -0.31      0.00
    6   14   21     -0.75      0.00
    6   14   22      0.46      0.00
    6   14   23     -0.42      0.00
   -6   15   25      1.04      0.00
   -6   15   24      0.51      0.00
   -6   15   23      0.74      0.00
   -6   15   22      0.73      0.00
   -6   15   21      0.14      0.00
   -6   15   20      0.02      0.00
   -6   15   19     -0.12      0.00
   -6   15   18     -0.38      0.00
   -6   15   17     -0.03      0.00
   -6   15   16      0.36      0.00
   -6   15   15      0.77      0.00
   -6   15   14      0.57      0.00
   -6   15   13      0.65      0.00
   -6   15   12      0.90      0.00
   -6   15   11      0.30      0.00
   -6   15   10      0.86      0.00
   -6   15    9      0.53      0.00
   -6   15    8      0.25      0.00
   -6   15    7      0.00      0.00
   -6   15    6     -0.47      0.00
   -6   15    5     -0.19      0.00
   -6   15    4     -1.43      0.00
   -6   15    3     -1.06      0.00
   -6   15    2     -0.87      0.00
   -6   15    1     -1.43      0.00
    6   15    0     -0.57      0.00
    6   15    1     -0.73      0.00
    6   15    2     -0.66      0.00
    6   15    3     -0.04      0.00
    6   15    4     -0.23      0.00
    6   15    5      0.63      0.00
    6   15    6     -0.50      0.00
    6   15    7     -0.03      0.00
    6   15    8      0.20      0.00
    6   15    9     -0.57      0.00
    6   15   10      0.51      0.00
    6   15   11     -0.63      0.00
    6   15   12      0.85      0.00
    6   15   13     -0.68      0.00
    6   15   14      0.06      0.00
    6   15   15     -0.04      0.00
    6   15   16     -1.07      0.00
    6   15   17      0.86      0.00
    6   15   18     -0.35      0.00
    6   15   19      0.49      0.00
    6   15   20     -0.08      0.00
    6   15   21     -0.41      0.00
    6   15   22      0.18      0.00
   -6   16   24     -0.85      0.00
   -6   16   23     -0.53      0.00
   -6   16   22     -0.81      0.00
   -6   16   21      0.10      0.00
   -6   16   20      0.08      0.00
   -6   16   19      0.40      0.00
   -6   16   18      0.27      0.00
   -6   16   17      0.12      0.00
   -6   16   16     -0.05      0.00
   -6   16   15     -0.73      0.00
   -6   16   14     -0.07      0.00
   -6   16   13     -1.07      0.00
   -6   16   12     -0.16      0.00
   -6   16   11     -0.53      0.00
   -6   16   10      0.11      0.00
   -6   16    9     -0.46      0.00
   -6   16    8     -0.35      0.00
   -6   16    7      0.33      0.00
   -6   16    6     -0.34      0.00
   -6   16    5      1.27      0.00
   -6   16    4      0.51      0.00
   -6   16    3      1.17      0.00
   -6   16    2      0.59      0.00
   -6   16    1      0.26      0.00
    6   16    0      0.97      0.00
    6   16    1      0.33      0.00
    6   16    2      0.46      0.00
    6   16    3      0.52      0.00
    6   16    4     -0.01      0.00
    6   16    5     -0.33      0.00
    6   16    6      0.19      0.00
    6   16    7     -0.13      0.00
    6   16    8      0.31      0.00
    6   16    9      0.07      0.00
    6   16   10      0.64      0.00
    6   16   11     -0.62      0.00
    6   16   12      1.00      0.00
    6   16   13      0.10      0.00
    6   16   14      0.19      0.00
    6   16   15      0.25      0.00
    6   16   16     -0.75      0.00
    6   16   17      0.48      0.00
    6   16   18     -0.79      0.00
    6   16   19      0.69      0.00
    6   16   20      0.35      0.00
    6   16   21      0.15      0.00
   -6   17   23      0.63      0.00
   -6   17   22      0.30      0.00
   -6   17   21      0.39      0.00
   -6   17   20     -0.39      0.00
   -6   17   19      0.16      0.00
   -6   17   18     -0.68      0.00
   -6   17   17      0.18      0.00
   -6   17   16     -0.21      0.00
   -6   17   15      0.58      0.00
   -6   17   14      0.32      0.00
   -6   17   13      0.15      0.00
   -6   17   12      0.94      0.00
   -6   17   11     -0.12      0.00
   -6   17   10      0.76      0.00
   -6   17    9      0.40      0.00
   -6   17    8      0.23      0.00
   -6   17    7      0.22      0.00
   -6   17    6     -0.50      0.00
   -6   17    5      0.22      0.00
   -6   17    4     -1.32      0.00
   -6   17    3     -0.57      0.00
   -6   17    2     -1.29      0.00
   -6   17    1     -1.11      0.00
    6   17    0      0.20      0.00
    6   17    1     -0.86      0.00
    6   17    2     -0.18      0.00
    6   17    3     -0.84      0.00
    6   17    4      0.00      0.00
    6   17    5     -0.42      0.00
    6   17    6     -0.35      0.00
    6   17    7      0.21      0.00
    6   17    8     -0.03      0.00
    6   17    9     -0.21      0.00
    6   17   10     -0.39      0.00
    6   17   11     -0.67      0.00
    6   17   12      0.07      0.00
    6   17   13     -0.65      0.00
    6   17   14      0.24      0.00
    6   17   15      0.19      0.00
    6   17   16     -0.57      0.00
    6   17   17      0.79      0.00
    6   17   18     -0.64      0.00
    6   17   19     -0.21      0.00
    6   17   20     -0.66      0.00
   -6   18   22     -0.68      0.00
   -6   18   21     -0.15      0.00
   -6   18   20     -0.15      0.00
   -6   18   19      0.36      0.00
   -6   18   18     -0.13      0.00
   -6   18   17      0.62      0.00
   -6   18   16     -0.45      0.00
   -6   18   15      0.01      0.00
   -6   18   14     -0.37      0.00
   -6   18   13     -0.40      0.00
   -6   18   12     -0.18      0.00
   -6   18   11     -0.43      0.00
   -6   18   10      0.06      0.00
   -6   18    9     -0.28      0.00
   -6   18    8     -0.37      0.00
   -6   18    7      0.51      0.00
   -6   18    6     -0.39      0.00
   -6   18    5      1.19      0.00
   -6   18    4      0.20      0.00
   -6   18    3      1.32      0.00
   -6   18    2      0.27      0.00
   -6   18    1      0.72      0.00
    6   18    0      0.59      0.00
    6   18    1      0.06      0.00
    6   18    2      0.69      0.00
    6   18    3      0.78      0.00
    6   18    4      0.43      0.00
    6   18    5     -0.09      0.00
    6   18    6      0.48      0.00
    6   18    7      0.06      0.00
    6   18    8      0.37      0.00
    6   18    9      0.72      0.00
    6   18   10      0.62      0.00
    6   18   11      0.24      0.00
    6   18   12      1.15      0.00
    6   18   13     -0.13      0.00
    6   18   14     -0.21      0.00
    6   18   15     -0.45      0.00
    6   18   16     -0.72      0.00
    6   18   17      0.20      0.00
    6   18   18      0.03      0.00
    6   18   19      0.97      0.00
   -6   19   21      0.39      0.00
   -6   19   20     -0.26      0.00
   -6   19   19      0.44      0.00
   -6   19   18     -0.68      0.00
   -6   19   17      0.78      0.00
   -6   19   16     -0.67      0.00
   -6   19   15      0.65      0.00
   -6   19   14     -0.22      0.00
   -6   19   13     -0.16      0.00
   -6   19   12      0.53      0.00
   -6   19   11     -0.38      0.00
   -6   19   10      0.36      0.00
   -6   19    9      0.13      0.00
   -6   19    8      0.06      0.00
   -6   19    7      0.28      0.00
   -6   19    6     -0.43      0.00
   -6   19    5      0.59      0.00
   -6   19    4     -0.90      0.00
   -6   19    3      0.16      0.00
   -6   19    2     -1.13      0.00
   -6   19    1     -0.62      0.00
    6   19    0      0.28      0.00
    6   19    1     -0.77      0.00
    6   19    2     -0.20      0.00
    6   19    3     -0.95      0.00
    6   19    4      0.02      0.00
    6   19    5     -0.91      0.00
    6   19    6      0.14      0.00
    6   19    7     -0.04      0.00
    6   19    8     -0.16      0.00
    6   19    9     -0.60      0.00
    6   19   10     -1.12      0.00
    6   19   11     -0.88      0.00
    6   19   12     -0.34      0.00
    6   19   13     -0.43      0.00
    6   19   14      0.68      0.00
    6   19   15      0.24      0.00
    6   19   16      0.15      0.00
    6   19   17      0.35      0.00
   -6   20   19      0.19      0.00
   -6   20   18     -0.75      0.00
   -6   20   17      0.89      0.00
   -6   20   16     -0.92      0.00
   -6   20   15      0.65      0.00
   -6   20   14     -0.52      0.00
   -6   20   13      0.24      0.00
   -6   20   12      0.03      0.00
   -6   20   11     -0.13      0.00
   -6   20   10      0.11      0.00
   -6   20    9     -0.18      0.00
   -6   20    8     -0.19      0.00
   -6   20    7      0.29      0.00
   -6   20    6     -0.36      0.00
   -6   20    5      0.68      0.00
   -6   20    4     -0.26      0.00
   -6   20    3      0.93      0.00
   -6   20    2      0.13      0.00
   -6   20    1      0.79      0.00
    6   20    0      0.70      0.00
    6   20    1     -0.04      0.00
    6   20    2      0.84      0.00
    6   20    3      0.70      0.00
    6   20    4      0.19      0.00
    6   20    5     -0.20      0.00
    6   20    6      0.40      0.00
    6   20    7      0.03      0.00
    6   20    8      0.60      0.00
    6   20    9      0.91      0.00
    6   20   10      0.56      0.00
    6   20   11      0.70      0.00
    6   20   12      0.74      0.00
    6   20   13     -0.41      0.00
    6   20   14     -0.38      0.00
    6   20   15     -0.73      0.00
   -6   21   18     -0.44      0.00
   -6   21   17      1.01      0.00
   -6   21   16     -0.51      0.00
   -6   21   15      0.63      0.00
   -6   21   14     -0.37      0.00
   -6   21   13     -0.12      0.00
   -6   21   12      0.03      0.00
   -6   21   11     -0.24      0.00
   -6   21   10     -0.23      0.00
   -6   21    9     -0.25      0.00
   -6   21    8     -0.25      0.00
   -6   21    7     -0.08      0.00
   -6   21    6     -0.19      0.00
   -6   21    5      0.57      0.00
   -6   21    4     -0.20      0.00
   -6   21    3      0.59      0.00
   -6   21    2     -0.37      0.00
   -6   21    1     -0.57      0.00
    6   21    0     -0.12      0.00
    6   21    1     -0.79      0.00
    6   21    2     -0.12      0.00
    6   21    3     -0.44      0.00
    6   21    4      0.15      0.00
    6   21    5     -0.49      0.00
    6   21    6      0.54      0.00
    6   21    7     -0.26      0.00
    6   21    8     -0.12      0.00
    6   21    9     -0.83      0.00
    6   21   10     -1.13      0.00
    6   21   11     -0.45      0.00
    6   21   12     -0.25      0.00
    6   21   13      0.10      0.00
    6   21   14      0.86      0.00
   -6   22   16     -0.86      0.00
   -6   22   15      0.45      0.00
   -6   22   14     -0.46      0.00
   -6   22   13      0.38      0.00
   -6   22   12      0.15      0.00
   -6   22   11      0.39      0.00
   -6   22   10      0.29      0.00
   -6   22    9      0.16      0.00
   -6   22    8      0.27      0.00
   -6   22    7      0.12      0.00
   -6   22    6     -0.20      0.00
   -6   22    5     -0.03      0.00
   -6   22    4     -0.67      0.00
   -6   22    3     -0.25      0.00
   -6   22    2      0.09      0.00
   -6   22    1     -0.03      0.00
    6   22    0      1.18      0.00
    6   22    1      0.06      0.00
    6   22    2      1.11      0.00
    6   22    3      0.18      0.00
    6   22    4     -0.15      0.00
    6   22    5     -0.43      0.00
    6   22    6      0.25      0.00
    6   22    7      0.04      0.00
    6   22    8      0.60      0.00
    6   22    9      0.60      0.00
    6   22   10      0.16      0.00
    6   22   11      0.56      0.00
    6   22   12     -0.07      0.00
   -6   23   13      0.16      0.00
   -6   23   12     -0.22      0.00
   -6   23   11      0.11      0.00
   -6   23   10     -0.45      0.00
   -6   23    9     -0.47      0.00
   -6   23    8     -0.35      0.00
   -6   23    7     -0.41      0.00
   -6   23    6      0.04      0.00
   -6   23    5      0.49      0.00
   -6   23    4      0.39      0.00
   -6   23    3      0.68      0.00
   -6   23    2      0.74      0.00
   -6   23    1     -0.81      0.00
    6   23    0     -0.86      0.00
    6   23    1     -0.98      0.00
    6   23    2     -0.03      0.00
    6   23    3     -0.29      0.00
    6   23    4      0.16      0.00
    6   23    5     -0.15      0.00
    6   23    6      0.30      0.00
    6   23    7     -0.35      0.00
    6   23    8     -0.14      0.00
    6   23    9     -0.59      0.00
    6   23   10     -0.65      0.00
   -6   24    9      0.22      0.00
   -6   24    8      0.55      0.00
   -6   24    7      0.13      0.00
   -6   24    6     -0.05      0.00
   -6   24    5     -0.26      0.00
   -6   24    4     -0.68      0.00
   -6   24    3     -1.24      0.00
   -6   24    2      0.04      0.00
   -6   24    1     -1.18      0.00
    6   24    0      1.24      0.00
    6   24    1      0.45      0.00
    6   24    2      1.26      0.00
    6   24    3     -0.22      0.00
    6   24    4      0.07      0.00
    6   24    5     -0.37      0.00
    6   24    6      0.47      0.00
    6   24    7      0.32      0.00
   -6   25    3      0.41      0.00
   -6   25    2      1.31      0.00
   -6   25    1     -0.91      0.00
    6   25    0     -1.28      0.00
    6   25    1     -0.87      0.00
    6   25    2      0.00      0.00
   -7    0   29      0.60      0.00
   -7    0   27      0.29      0.00
   -7    0   25      0.27      0.00
   -7    0   23      0.49      0.00
   -7    0   21     -1.12      0.00
   -7    0   19     -1.85      0.00
   -7    0   17     -1.64      0.00
   -7    0   15      0.88      0.00
   -7    0   13      0.96      0.00
   -7    0   11     -0.32      0.00
   -7    0    9      0.34      0.00
   -7    0    7      0.77      0.00
   -7    0    5     -0.51      0.00
   -7    0    3     -2.60      0.00
   -7    0    1     -1.91      0.00
    7    0    1      1.71      0.00
    7    0    3      1.44      0.00
    7    0    5     -0.14      0.00
    7    0    7     -0.06      0.00
    7    0    9     -0.91      0.00
    7    0   11     -0.56      0.00
    7    0   13      0.75      0.00
    7    0   15      0.28      0.00
    7    0   17     -2.37      0.00
    7    0   19     -3.00      0.00
    7    0   21     -0.60      0.00
    7    0   23      0.66      0.00
    7    0   25      0.01      0.00
    7    0   27      0.17      0.00
   -7    1   30     -0.70      0.00
   -7    1   29     -0.08      0.00
   -7    1   28     -0.23      0.00
   -7    1   27     -0.02      0.00
   -7    1   26     -0.14      0.00
   -7    1   25      0.08      0.00
   -7    1   24      0.22      0.00
   -7    1   23      0.27      0.00
   -7    1   22      0.14      0.00
   -7    1   21      0.01      0.00
   -7    1   20      1.49      0.00
   -7    1   19      0.01      0.00
   -7    1   18      2.28      0.00
   -7    1   17      0.50      0.00
   -7    1   16      0.36      0.00
   -7    1   15      0.29      0.00
   -7    1   14     -0.52      0.00
   -7    1   13     -0.16      0.00
   -7    1   12     -0.14      0.00
   -7    1   11     -0.02      0.00
   -7    1   10      0.46      0.00
   -7    1    9      0.43      0.00
   -7    1    8     -1.33      0.00
   -7    1    7      0.07      0.00
   -7    1    6     -1.05      0.00
   -7    1    5     -0.31      0.00
   -7    1    4      2.10      0.00
   -7    1    3     -0.24      0.00
   -7    1    2      2.33      0.00
   -7    1    1      0.07      0.00
    7    1    0     -0.11      0.00
    7    1    1     -0.14      0.00
    7    1    2     -1.55      0.00
    7    1    3     -0.06      0.00
    7    1    4     -1.33      0.00
    7    1    5      0.54      0.00
    7    1    6      0.81      0.00
    7    1    7      0.83      0.00
    7    1    8      0.83      0.00
    7    1    9      0.38      0.00
    7    1   10      0.62      0.00
    7    1   11     -0.33      0.00
    7    1   12      0.09      0.00
    7    1   13     -0.33      0.00
    7    1   14     -0.95      0.00
    7    1   15      0.14      0.00
    7    1   16      0.71      0.00
    7    1   17      0.09      0.00
    7    1   18      2.79      0.00
    7    1   19     -0.37      0.00
    7    1   20      1.38      0.00
    7    1   21     -0.35      0.00
    7    1   22     -0.59      0.00
    7    1   23     -0.04      0.00
    7    1   24     -0.52      0.00
    7    1   25      0.29      0.00
    7    1   26      0.09      0.00
    7    1   27      0.20      0.00
   -7    2   30     -0.32      0.00
   -7    2   29      0.40      0.00
   -7    2   28     -0.08      0.00
   -7    2   27     -0.05      0.00
   -7    2   26     -0.13      0.00
   -7    2   25     -0.18      0.00
   -7    2   24     -0.55      0.00
   -7    2   23     -0.04      0.00
   -7    2   22     -0.02      0.00
   -7    2   21     -1.14      0.00
   -7    2   20     -0.02      0.00
   -7    2   19     -1.62      0.00
   -7    2   18     -0.37      0.00
   -7    2   17     -1.70      0.00
   -7    2   16     -0.99      0.00
   -7    2   15      0.30      0.00
   -7    2   14     -0.07      0.00
   -7    2   13      0.80      0.00
   -7    2   12      0.67      0.00
   -7    2   11      0.08      0.00
   -7    2   10      0.21      0.00
   -7    2    9      0.74      0.00
   -7    2    8     -0.26      0.00
   -7    2    7      0.96      0.00
   -7    2    6      0.30      0.00
   -7    2    5     -0.16      0.00
   -7    2    4      0.41      0.00
   -7    2    3     -2.12      0.00
   -7    2    2     -0.05      0.00
   -7    2    1     -1.51      0.00
    7    2    0      0.40      0.00
    7    2    1      2.08      0.00
    7    2    2      0.32      0.00
    7    2    3      1.69      0.00
    7    2    4     -0.34      0.00
    7    2    5     -0.30      0.00
    7    2    6     -1.35      0.00
    7    2    7     -0.37      0.00
    7    2    8     -1.52      0.00
    7    2    9     -0.86      0.00
    7    2   10     -0.17      0.00
    7    2   11     -0.20      0.00
    7    2   12      0.55      0.00
    7    2   13      0.95      0.00
    7    2   14     -0.03      0.00
    7    2   15      0.44      0.00
    7    2   16     -0.62      0.00
    7    2   17     -1.76      0.00
    7    2   18     -0.15      0.00
    7    2   19     -2.04      0.00
    7    2   20      0.71      0.00
    7    2   21      0.03      0.00
    7    2   22      0.41      0.00
    7    2   23      1.04      0.00
    7    2   24     -0.24      0.00
    7    2   25      0.38      0.00
    7    2   26     -0.27      0.00
    7    2   27      0.31      0.00
   -7    3   30     -0.55      0.00
   -7    3   29     -0.27      0.00
   -7    3   28     -0.11      0.00
   -7    3   27     -0.02      0.00
   -7    3   26      0.22      0.00
   -7    3   25      0.31      0.00
   -7    3   24      0.72      0.00
   -7    3   23      0.78      0.00
   -7    3   22      0.72      0.00
   -7    3   21     -0.03      0.00
   -7    3   20      1.24      0.00
   -7    3   19     -0.37      0.00
   -7    3   18      1.69      0.00
   -7    3   17      0.80      0.00
   -7    3   16      0.57      0.00
   -7    3   15      0.70      0.00
   -7    3   14     -0.32      0.00
   -7    3   13     -0.07      0.00
   -7    3   12     -0.65      0.00
   -7    3   11      0.04      0.00
   -7    3   10     -0.04      0.00
   -7    3    9      0.79      0.00
   -7    3    8     -0.95      0.00
   -7    3    7     -0.19      0.00
   -7    3    6     -0.98      0.00
   -7    3    5     -1.04      0.00
   -7    3    4      1.39      0.00
   -7    3    3     -0.50      0.00
   -7    3    2      1.35      0.00
   -7    3    1      0.67      0.00
    7    3    0     -0.77      0.00
    7    3    1     -0.82      0.00
    7    3    2     -1.97      0.00
    7    3    3     -0.27      0.00
    7    3    4     -1.39      0.00
    7    3    5      1.53      0.00
    7    3    6      0.92      0.00
    7    3    7      2.13      0.00
    7    3    8      0.78      0.00
    7    3    9      0.91      0.00
    7    3   10      0.00      0.00
    7    3   11     -0.75      0.00
    7    3   12     -0.35      0.00
    7    3   13     -0.71      0.00
    7    3   14     -0.92      0.00
    7    3   15      0.55      0.00
    7    3   16      0.25      0.00
    7    3   17      0.62      0.00
    7    3   18      1.50      0.00
    7    3   19     -0.38      0.00
    7    3   20      0.38      0.00
    7    3   21     -0.48      0.00
    7    3   22     -1.08      0.00
    7    3   23      0.04      0.00
    7    3   24     -0.77      0.00
    7    3   25      0.62      0.00
    7    3   26     -0.38      0.00
   -7    4   30     -0.04      0.00
   -7    4   29      0.06      0.00
   -7    4   28      0.05      0.00
   -7    4   27     -0.38      0.00
   -7    4   26     -0.34      0.00
   -7    4   25     -0.74      0.00
   -7    4   24     -1.16      0.00
   -7    4   23     -1.07      0.00
   -7    4   22     -0.23      0.00
   -7    4   21     -1.28      0.00
   -7    4   20      0.30      0.00
   -7    4   19     -1.14      0.00
   -7    4   18      0.22      0.00
   -7    4   17     -1.37      0.00
   -7    4   16     -1.10      0.00
   -7    4   15     -0.46      0.00
   -7    4   14     -0.78      0.00
   -7    4   13      0.43      0.00
   -7    4   12      0.09      0.00
   -7    4   11      0.39      0.00
   -7    4   10      0.04      0.00
   -7    4    9      0.84      0.00
   -7    4    8      0.10      0.00
   -7    4    7      0.84      0.00
   -7    4    6      1.17      0.00
   -7    4    5      0.45      0.00
   -7    4    4      0.99      0.00
   -7    4    3     -1.00      0.00
   -7    4    2     -0.49      0.00
   -7    4    1     -0.72      0.00
    7    4    0      1.61      0.00
    7    4    1      2.34      0.00
    7    4    2      0.95      0.00
    7    4    3      1.79      0.00
    7    4    4     -0.81      0.00
    7    4    5     -0.46      0.00
    7    4    6     -2.24      0.00
    7    4    7     -0.54      0.00
    7    4    8     -2.14      0.00
    7    4    9     -0.40      0.00
    7    4   10      0.06      0.00
    7    4   11      0.48      0.00
    7    4   12      0.88      0.00
    7    4   13      1.07      0.00
    7    4   14     -0.27      0.00
    7    4   15      0.38      0.00
    7    4   16     -1.34      0.00
    7    4   17     -0.81      0.00
    7    4   18     -0.79      0.00
    7    4   19     -0.40      0.00
    7    4   20      0.51      0.00
    7    4   21      0.82      0.00
    7    4   22      0.29      0.00
    7    4   23      1.18      0.00
    7    4   24     -0.53      0.00
    7    4   25      0.68      0.00
    7    4   26     -0.51      0.00
   -7    5   30     -0.21      0.00
   -7    5   29     -0.28      0.00
   -7    5   28     -0.02      0.00
   -7    5   27      0.10      0.00
   -7    5   26      0.45      0.00
   -7    5   25      0.47      0.00
   -7    5   24      1.07      0.00
   -7    5   23      0.95      0.00
   -7    5   22      1.37      0.00
   -7    5   21      0.03      0.00
   -7    5   20      1.00      0.00
   -7    5   19     -0.81      0.00
   -7    5   18      0.72      0.00
   -7    5   17      0.39      0.00
   -7    5   16      0.42      0.00
   -7    5   15      0.90      0.00
   -7    5   14     -0.16      0.00
   -7    5   13      0.54      0.00
   -7    5   12     -0.70      0.00
   -7    5   11      0.15      0.00
   -7    5   10      0.03      0.00
   -7    5    9      0.29      0.00
   -7    5    8     -0.02      0.00
   -7    5    7     -0.81      0.00
   -7    5    6     -0.56      0.00
   -7    5    5     -1.57      0.00
   -7    5    4      0.66      0.00
   -7    5    3     -0.31      0.00
   -7    5    2      0.33      0.00
   -7    5    1      1.74      0.00
    7    5    0     -1.07      0.00
    7    5    1     -1.78      0.00
    7    5    2     -1.82      0.00
    7    5    3     -0.51      0.00
    7    5    4     -1.24      0.00
    7    5    5      2.04      0.00
    7    5    6      0.55      0.00
    7    5    7      2.46      0.00
    7    5    8      0.21      0.00
    7    5    9      0.73      0.00
    7    5   10     -0.78      0.00
    7    5   11     -0.80      0.00
    7    5   12     -0.63      0.00
    7    5   13     -0.56      0.00
    7    5   14     -0.41      0.00
    7    5   15      1.02      0.00
    7    5   16      0.26      0.00
    7    5   17      1.34      0.00
    7    5   18      0.53      0.00
    7    5   19      0.42      0.00
    7    5   20     -0.21      0.00
    7    5   21      0.01      0.00
    7    5   22     -1.04      0.00
    7    5   23      0.27      0.00
    7    5   24     -0.50      0.00
    7    5   25      0.64      0.00
    7    5   26     -0.42      0.00
   -7    6   29     -0.01      0.00
   -7    6   28     -0.07      0.00
   -7    6   27     -0.22      0.00
   -7    6   26     -0.36      0.00
   -7    6   25     -0.76      0.00
   -7    6   24     -1.01      0.00
   -7    6   23     -1.71      0.00
   -7    6   22     -0.29      0.00
   -7    6   21     -1.41      0.00
   -7    6   20      0.28      0.00
   -7    6   19     -0.68      0.00
   -7    6   18      0.50      0.00
   -7    6   17     -0.35      0.00
   -7    6   16     -0.85      0.00
   -7    6   15     -0.34      0.00
   -7    6   14     -1.57      0.00
   -7    6   13     -0.07      0.00
   -7    6   12     -0.92      0.00
   -7    6   11     -0.28      0.00
   -7    6   10     -0.33      0.00
   -7    6    9     -0.12      0.00
   -7    6    8      0.34      0.00
   -7    6    7      0.10      0.00
   -7    6    6      1.53      0.00
   -7    6    5      0.63      0.00
   -7    6    4      1.24      0.00
   -7    6    3     -0.12      0.00
   -7    6    2     -0.77      0.00
   -7    6    1     -0.26      0.00
    7    6    0      2.51      0.00
    7    6    1      1.65      0.00
    7    6    2      1.48      0.00
    7    6    3      1.15      0.00
    7    6    4     -0.95      0.00
    7    6    5     -0.22      0.00
    7    6    6     -1.95      0.00
    7    6    7      0.14      0.00
    7    6    8     -1.51      0.00
    7    6    9      0.44      0.00
    7    6   10      0.57      0.00
    7    6   11      0.71      0.00
    7    6   12      0.88      0.00
    7    6   13      0.51      0.00
    7    6   14     -0.49      0.00
    7    6   15     -0.20      0.00
    7    6   16     -1.56      0.00
    7    6   17     -0.53      0.00
    7    6   18     -1.25      0.00
    7    6   19      0.31      0.00
    7    6   20     -0.16      0.00
    7    6   21      0.52      0.00
    7    6   22     -0.05      0.00
    7    6   23      0.20      0.00
    7    6   24     -0.55      0.00
    7    6   25      0.10      0.00
   -7    7   29      0.08      0.00
   -7    7   28      0.12      0.00
   -7    7   27      0.26      0.00
   -7    7   26      0.73      0.00
   -7    7   25      0.33      0.00
   -7    7   24      1.10      0.00
   -7    7   23      0.59      0.00
   -7    7   22      1.53      0.00
   -7    7   21      0.42      0.00
   -7    7   20      0.88      0.00
   -7    7   19     -0.34      0.00
   -7    7   18      0.05      0.00
   -7    7   17      0.26      0.00
   -7    7   16      0.16      0.00
   -7    7   15      0.91      0.00
   -7    7   14      0.15      0.00
   -7    7   13      0.93      0.00
   -7    7   12      0.16      0.00
   -7    7   11      0.30      0.00
   -7    7   10      0.62      0.00
   -7    7    9     -0.08      0.00
   -7    7    8      0.49      0.00
   -7    7    7     -0.77      0.00
   -7    7    6     -0.34      0.00
   -7    7    5     -1.29      0.00
   -7    7    4      0.22      0.00
   -7    7    3      0.05      0.00
   -7    7    2     -0.04      0.00
   -7    7    1      2.30      0.00
    7    7    0     -0.48      0.00
    7    7    1     -2.27      0.00
    7    7    2     -0.81      0.00
    7    7    3     -0.85      0.00
    7    7    4     -0.73      0.00
    7    7    5      1.54      0.00
    7    7    6     -0.30      0.00
    7    7    7      1.67      0.00
    7    7    8     -0.81      0.00
    7    7    9      0.03      0.00
    7    7   10     -1.06      0.00
    7    7   11     -0.60      0.00
    7    7   12     -0.30      0.00
    7    7   13     -0.15      0.00
    7    7   14      0.34      0.00
    7    7   15      1.05      0.00
    7    7   16      0.50      0.00
    7    7   17      1.35      0.00
    7    7   18      0.26      0.00
    7    7   19      0.84      0.00
    7    7   20      0.06      0.00
    7    7   21      0.21      0.00
    7    7   22     -0.20      0.00
    7    7   23      0.26      0.00
    7    7   24      0.38      0.00
    7    7   25      0.45      0.00
   -7    8   29      0.15      0.00
   -7    8   28     -0.38      0.00
   -7    8   27     -0.39      0.00
   -7    8   26     -0.07      0.00
   -7    8   25     -0.94      0.00
   -7    8   24     -0.27      0.00
   -7    8   23     -1.62      0.00
   -7    8   22     -0.29      0.00
   -7    8   21     -1.02      0.00
   -7    8   20     -0.37      0.00
   -7    8   19     -0.33      0.00
   -7    8   18     -0.21      0.00
   -7    8   17      0.39      0.00
   -7    8   16     -0.46      0.00
   -7    8   15     -0.06      0.00
   -7    8   14     -1.26      0.00
   -7    8   13     -0.71      0.00
   -7    8   12     -1.10      0.00
   -7    8   11     -1.14      0.00
   -7    8   10     -0.69      0.00
   -7    8    9     -0.83      0.00
   -7    8    8     -0.25      0.00
   -7    8    7     -0.30      0.00
   -7    8    6      0.84      0.00
   -7    8    5      0.35      0.00
   -7    8    4      0.90      0.00
   -7    8    3     -0.05      0.00
   -7    8    2     -0.74      0.00
   -7    8    1     -0.23      0.00
    7    8    0      2.55      0.00
    7    8    1      0.70      0.00
    7    8    2      1.82      0.00
    7    8    3      0.29      0.00
    7    8    4     -0.34      0.00
    7    8    5      0.31      0.00
    7    8    6     -0.74      0.00
    7    8    7      1.15      0.00
    7    8    8     -0.43      0.00
    7    8    9      1.14      0.00
    7    8   10      0.71      0.00
    7    8   11      0.34      0.00
    7    8   12      0.50      0.00
    7    8   13     -0.30      0.00
    7    8   14     -0.47      0.00
    7    8   15     -0.52      0.00
    7    8   16     -1.03      0.00
    7    8   17     -0.48      0.00
    7    8   18     -0.97      0.00
    7    8   19      0.18      0.00
    7    8   20     -0.57      0.00
    7    8   21     -0.22      0.00
    7    8   22     -0.14      0.00
    7    8   23     -0.80      0.00
    7    8   24     -0.06      0.00
    7    8   25     -0.55      0.00
   -7    9   28      0.40      0.00
   -7    9   27      0.25      0.00
   -7    9   26      1.33      0.00
   -7    9   25      0.36      0.00
   -7    9   24      1.10      0.00
   -7    9   23      0.34      0.00
   -7    9   22      1.02      0.00
   -7    9   21      0.84      0.00
   -7    9   20      0.71      0.00
   -7    9   19      0.40      0.00
   -7    9   18      0.12      0.00
   -7    9   17      0.18      0.00
   -7    9   16      0.40      0.00
   -7    9   15      0.41      0.00
   -7    9   14      0.71      0.00
   -7    9   13      0.65      0.00
   -7    9   12      1.05      0.00
   -7    9   11      0.81      0.00
   -7    9   10      0.77      0.00
   -7    9    9      0.53      0.00
   -7    9    8      0.02      0.00
   -7    9    7     -0.03      0.00
   -7    9    6     -0.58      0.00
   -7    9    5     -0.74      0.00
   -7    9    4      0.03      0.00
   -7    9    3      0.01      0.00
   -7    9    2     -0.05      0.00
   -7    9    1      2.12      0.00
    7    9    0      0.12      0.00
    7    9    1     -2.44      0.00
    7    9    2      0.13      0.00
    7    9    3     -1.53      0.00
    7    9    4     -0.06      0.00
    7    9    5      0.22      0.00
    7    9    6     -0.90      0.00
    7    9    7      0.59      0.00
    7    9    8     -1.77      0.00
    7    9    9     -0.24      0.00
    7    9   10     -0.95      0.00
    7    9   11     -0.06      0.00
    7    9   12      0.14      0.00
    7    9   13      0.22      0.00
    7    9   14      0.54      0.00
    7    9   15      0.48      0.00
    7    9   16      0.23      0.00
    7    9   17      0.70      0.00
    7    9   18      0.15      0.00
    7    9   19      0.89      0.00
    7    9   20      0.49      0.00
    7    9   21      0.23      0.00
    7    9   22      0.46      0.00
    7    9   23     -0.03      0.00
    7    9   24      0.84      0.00
   -7   10   28     -0.25      0.00
   -7   10   27     -1.13      0.00
   -7   10   26      0.07      0.00
   -7   10   25     -1.40      0.00
   -7   10   24     -0.32      0.00
   -7   10   23     -0.97      0.00
   -7   10   22     -0.66      0.00
   -7   10   21     -0.18      0.00
   -7   10   20     -0.71      0.00
   -7   10   19     -0.16      0.00
   -7   10   18     -0.57      0.00
   -7   10   17      0.04      0.00
   -7   10   16      0.40      0.00
   -7   10   15     -0.40      0.00
   -7   10   14     -0.06      0.00
   -7   10   13     -1.14      0.00
   -7   10   12     -0.71      0.00
   -7   10   11     -1.24      0.00
   -7   10   10     -1.02      0.00
   -7   10    9     -0.58      0.00
   -7   10    8     -1.01      0.00
   -7   10    7     -0.13      0.00
   -7   10    6      0.26      0.00
   -7   10    5      0.07      0.00
   -7   10    4      0.61      0.00
   -7   10    3     -0.24      0.00
   -7   10    2     -0.77      0.00
   -7   10    1     -0.11      0.00
    7   10    0      2.46      0.00
    7   10    1      0.33      0.00
    7   10    2      2.22      0.00
    7   10    3     -0.33      0.00
    7   10    4      0.53      0.00
    7   10    5      0.66      0.00
    7   10    6      0.16      0.00
    7   10    7      1.90      0.00
    7   10    8      0.00      0.00
    7   10    9      1.74      0.00
    7   10   10      0.11      0.00
    7   10   11      0.13      0.00
    7   10   12     -0.12      0.00
    7   10   13     -0.59      0.00
    7   10   14     -0.17      0.00
    7   10   15     -0.12      0.00
    7   10   16     -0.25      0.00
    7   10   17     -0.29      0.00
    7   10   18     -0.54      0.00
    7   10   19     -0.23      0.00
    7   10   20     -0.87      0.00
    7   10   21     -0.45      0.00
    7   10   22     -0.22      0.00
    7   10   23     -0.71      0.00
    7   10   24      0.46      0.00
   -7   11   27     -0.05      0.00
   -7   11   26      1.62      0.00
   -7   11   25      0.84      0.00
   -7   11   24      1.07      0.00
   -7   11   23      0.68      0.00
   -7   11   22      0.33      0.00
   -7   11   21      0.82      0.00
   -7   11   20      0.40      0.00
   -7   11   19      0.28      0.00
   -7   11   18      0.43      0.00
   -7   11   17     -0.24      0.00
   -7   11   16      0.73      0.00
   -7   11   15     -0.10      0.00
   -7   11   14      0.97      0.00
   -7   11   13      0.34      0.00
   -7   11   12      1.12      0.00
   -7   11   11      1.53      0.00
   -7   11   10      0.64      0.00
   -7   11    9      1.35      0.00
   -7   11    8     -0.17      0.00
   -7   11    7      0.31      0.00
   -7   11    6     -0.48      0.00
   -7   11    5     -0.77      0.00
   -7   11    4      0.07      0.00
   -7   11    3     -0.51      0.00
   -7   11    2     -0.30      0.00
   -7   11    1      1.57      0.00
    7   11    0     -0.03      0.00
    7   11    1     -2.36      0.00
    7   11    2      0.32      0.00
    7   11    3     -1.86      0.00
    7   11    4      0.48      0.00
    7   11    5     -0.76      0.00
    7   11    6     -0.88      0.00
    7   11    7     -0.07      0.00
    7   11    8     -2.38      0.00
    7   11    9      0.08      0.00
    7   11   10     -1.07      0.00
    7   11   11      0.48      0.00
    7   11   12     -0.01      0.00
    7   11   13      0.30      0.00
    7   11   14      0.07      0.00
    7   11   15     -0.29      0.00
    7   11   16     -0.13      0.00
    7   11   17      0.15      0.00
    7   11   18      0.40      0.00
    7   11   19      1.16      0.00
    7   11   20      0.76      0.00
    7   11   21      0.55      0.00
    7   11   22      0.28      0.00
    7   11   23     -0.11      0.00
    7   11   24      0.36      0.00
   -7   12   26     -0.11      0.00
   -7   12   25     -1.43      0.00
   -7   12   24     -1.15      0.00
   -7   12   23     -0.48      0.00
   -7   12   22     -1.06      0.00
   -7   12   21      0.22      0.00
   -7   12   20     -0.25      0.00
   -7   12   19     -0.09      0.00
   -7   12   18     -0.11      0.00
   -7   12   17     -0.60      0.00
   -7   12   16      0.88      0.00
   -7   12   15     -0.77      0.00
   -7   12   14      0.39      0.00
   -7   12   13     -0.95      0.00
   -7   12   12     -0.64      0.00
   -7   12   11     -0.86      0.00
   -7   12   10     -1.11      0.00
   -7   12    9     -0.31      0.00
   -7   12    8     -1.12      0.00
   -7   12    7     -0.19      0.00
   -7   12    6      0.47      0.00
   -7   12    5      0.05      0.00
   -7   12    4      0.83      0.00
   -7   12    3     -0.01      0.00
   -7   12    2     -0.60      0.00
   -7   12    1      0.20      0.00
    7   12    0      2.09      0.00
    7   12    1      0.26      0.00
    7   12    2      2.12      0.00
    7   12    3     -0.87      0.00
    7   12    4      0.95      0.00
    7   12    5      0.50      0.00
    7   12    6      0.34      0.00
    7   12    7      2.15      0.00
    7   12    8     -0.09      0.00
    7   12    9      2.22      0.00
    7   12   10     -0.68      0.00
    7   12   11      0.48      0.00
    7   12   12     -0.52      0.00
    7   12   13     -0.23      0.00
    7   12   14      0.46      0.00
    7   12   15      0.37      0.00
    7   12   16      0.35      0.00
    7   12   17     -0.37      0.00
    7   12   18     -0.41      0.00
    7   12   19     -0.80      0.00
    7   12   20     -1.15      0.00
    7   12   21     -0.29      0.00
    7   12   22     -0.51      0.00
    7   12   23     -0.05      0.00
   -7   13   26      1.15      0.00
   -7   13   25      1.00      0.00
   -7   13   24      1.06      0.00
   -7   13   23      0.95      0.00
   -7   13   22      0.15      0.00
   -7   13   21      0.52      0.00
   -7   13   20      0.07      0.00
   -7   13   19     -0.12      0.00
   -7   13   18      0.19      0.00
   -7   13   17     -0.19      0.00
   -7   13   16      0.41      0.00
   -7   13   15      0.27      0.00
   -7   13   14      0.65      0.00
   -7   13   13      0.53      0.00
   -7   13   12      0.63      0.00
   -7   13   11      1.68      0.00
   -7   13   10      0.83      0.00
   -7   13    9      1.30      0.00
   -7   13    8      0.60      0.00
   -7   13    7      0.06      0.00
   -7   13    6      0.09      0.00
   -7   13    5     -1.01      0.00
   -7   13    4      0.15      0.00
   -7   13    3     -0.98      0.00
   -7   13    2     -0.68      0.00
   -7   13    1      0.77      0.00
    7   13    0     -0.38      0.00
    7   13    1     -1.59      0.00
    7   13    2      0.20      0.00
    7   13    3     -1.10      0.00
    7   13    4      0.68      0.00
    7   13    5     -0.75      0.00
    7   13    6     -0.56      0.00
    7   13    7     -0.39      0.00
    7   13    8     -2.34      0.00
    7   13    9      0.32      0.00
    7   13   10     -1.23      0.00
    7   13   11      0.44      0.00
    7   13   12     -0.39      0.00
    7   13   13      0.03      0.00
    7   13   14     -0.34      0.00
    7   13   15     -0.81      0.00
    7   13   16      0.06      0.00
    7   13   17     -0.08      0.00
    7   13   18      0.93      0.00
    7   13   19      1.23      0.00
    7   13   20      0.76      0.00
    7   13   21      0.67      0.00
    7   13   22     -0.24      0.00
   -7   14   25     -1.11      0.00
   -7   14   24     -1.32      0.00
   -7   14   23     -0.73      0.00
   -7   14   22     -0.97      0.00
   -7   14   21     -0.19      0.00
   -7   14   20      0.11      0.00
   -7   14   19      0.06      0.00
   -7   14   18      0.06      0.00
   -7   14   17     -0.56      0.00
   -7   14   16      0.15      0.00
   -7   14   15     -0.55      0.00
   -7   14   14     -0.54      0.00
   -7   14   13     -0.37      0.00
   -7   14   12     -0.99      0.00
   -7   14   11     -0.53      0.00
   -7   14   10     -0.94      0.00
   -7   14    9     -0.37      0.00
   -7   14    8     -0.81      0.00
   -7   14    7     -0.53      0.00
   -7   14    6      0.69      0.00
   -7   14    5      0.19      0.00
   -7   14    4      1.15      0.00
   -7   14    3      0.41      0.00
   -7   14    2      0.05      0.00
   -7   14    1      0.38      0.00
    7   14    0      1.03      0.00
    7   14    1      0.23      0.00
    7   14    2      1.23      0.00
    7   14    3     -1.04      0.00
    7   14    4      0.90      0.00
    7   14    5      0.02      0.00
    7   14    6      0.32      0.00
    7   14    7      1.51      0.00
    7   14    8      0.01      0.00
    7   14    9      1.81      0.00
    7   14   10     -0.87      0.00
    7   14   11      0.79      0.00
    7   14   12     -0.47      0.00
    7   14   13      0.30      0.00
    7   14   14      0.97      0.00
    7   14   15      0.34      0.00
    7   14   16      0.52      0.00
    7   14   17     -0.69      0.00
    7   14   18     -0.30      0.00
    7   14   19     -1.01      0.00
    7   14   20     -0.89      0.00
    7   14   21      0.02      0.00
   -7   15   24      1.20      0.00
   -7   15   23      0.69      0.00
   -7   15   22      0.50      0.00
   -7   15   21      0.43      0.00
   -7   15   20     -0.03      0.00
   -7   15   19     -0.01      0.00
   -7   15   18     -0.26      0.00
   -7   15   17      0.38      0.00
   -7   15   16     -0.11      0.00
   -7   15   15      0.93      0.00
   -7   15   14      0.29      0.00
   -7   15   13      0.83      0.00
   -7   15   12      0.13      0.00
   -7   15   11      1.17      0.00
   -7   15   10      0.89      0.00
   -7   15    9      0.73      0.00
   -7   15    8      1.12      0.00
   -7   15    7      0.04      0.00
   -7   15    6      0.34      0.00
   -7   15    5     -0.79      0.00
   -7   15    4      0.12      0.00
   -7   15    3     -1.03      0.00
   -7   15    2     -0.76      0.00
   -7   15    1     -0.02      0.00
    7   15    0     -0.44      0.00
    7   15    1     -0.69      0.00
    7   15    2     -0.01      0.00
    7   15    3     -0.21      0.00
    7   15    4      0.30      0.00
    7   15    5     -0.41      0.00
    7   15    6     -0.31      0.00
    7   15    7     -0.56      0.00
    7   15    8     -1.44      0.00
    7   15    9      0.24      0.00
    7   15   10     -0.94      0.00
    7   15   11      0.06      0.00
    7   15   12     -0.43      0.00
    7   15   13     -0.10      0.00
    7   15   14     -0.26      0.00
    7   15   15     -0.72      0.00
    7   15   16      0.48      0.00
    7   15   17     -0.22      0.00
    7   15   18      0.93      0.00
    7   15   19      0.67      0.00
    7   15   20      0.21      0.00
    7   15   21      0.20      0.00
   -7   16   23     -1.19      0.00
   -7   16   22     -0.62      0.00
   -7   16   21     -0.78      0.00
   -7   16   20     -0.10      0.00
   -7   16   19      0.03      0.00
   -7   16   18     -0.09      0.00
   -7   16   17     -0.18      0.00
   -7   16   16     -0.58      0.00
   -7   16   15     -0.07      0.00
   -7   16   14     -1.41      0.00
   -7   16   13      0.15      0.00
   -7   16   12     -1.23      0.00
   -7   16   11     -0.24      0.00
   -7   16   10     -0.86      0.00
   -7   16    9     -0.33      0.00
   -7   16    8     -0.65      0.00
   -7   16    7     -0.67      0.00
   -7   16    6      0.46      0.00
   -7   16    5      0.22      0.00
   -7   16    4      1.14      0.00
   -7   16    3      0.60      0.00
   -7   16    2      0.62      0.00
   -7   16    1      0.53      0.00
    7   16    0      0.17      0.00
    7   16    1      0.59      0.00
    7   16    2      0.56      0.00
    7   16    3     -0.32      0.00
    7   16    4      0.80      0.00
    7   16    5     -0.17      0.00
    7   16    6      0.27      0.00
    7   16    7      0.45      0.00
    7   16    8      0.36      0.00
    7   16    9      0.64      0.00
    7   16   10     -0.34      0.00
    7   16   11      0.69      0.00
    7   16   12     -0.25      0.00
    7   16   13      0.56      0.00
[truncated: 456,413 more chars]
